# Supplementary material for: Detection of HIV transmission clusters from phylogenetic trees using a multi-state birth–death model
Source: J R Soc Interface. 2018 Sep 5;15(146):20180512. doi: 10.1098/rsif.2018.0512 (PMC6170769; doi:10.1098/rsif.2018.0512)
Supplement: Code files [file rsif20180512si002.tar]

Archive with 27 entries (22 files):
- code_files
- code_files/cluster_analysis
- code_files/cluster_analysis/calculate_peak_range.R
- code_files/cluster_analysis/get_clusters_scores.R
- code_files/cluster_analysis/README.R
- code_files/cluster_analysis/run_ML_inference.R
- code_files/cluster_analysis/simData_to_trees.R
- code_files/forward_simulation
- code_files/forward_simulation/bwrite.R
- code_files/forward_simulation/drop.tip_wrecords.R
- code_files/forward_simulation/README.R
- code_files/forward_simulation/reconstruct_wrecords.R
- code_files/forward_simulation/sim_exp_bd.R
- code_files/forward_simulation/update_records.R
- code_files/forward_simulation/wrappers.R
- code_files/parameter_analysis
- code_files/parameter_analysis/analysis_aux.R
- code_files/parameter_analysis/analyze_simbd_dataset.R
- code_files/parameter_analysis/README.R
- code_files/parameter_analysis/run_ML_inference_from_tree.R
- code_files/plots
- code_files/plots/plot_clusterpicker.R
- code_files/plots/plot_HIV_comparisons.R
- code_files/plots/plot_MSBD_results.R
- code_files/plots/plot_phylopart.R
- code_files/plots/README.R
- code_files/README.txt
