# Supplementary material for: Detection of HIV transmission clusters from phylogenetic trees using a multi-state birth–death model
Source: J R Soc Interface. 2018 Sep 5;15(146):20180512. doi: 10.1098/rsif.2018.0512 (PMC6170769; doi:10.1098/rsif.2018.0512)
Supplement: Code files [file rsif20180512si002.tar › code_files/forward_simulation/wrappers.R]

.wrap.collapse.singles = function(tree, save_labels = F) {
  recordt = tree$tip.states
  recordn = tree$node.states
  tree$tip.states = c()
  tree$node.states = c()
  
  tree<-.collapse.singles(tree)
  
  for(j in 1:length(tree$tip.label)) {
    id = tree$tip.label[j]
    if(id>length(recordt)) tree$tip.states[j] = recordn[id-length(recordt)]
    else tree$tip.states[j] = recordt[id]
  }
  for(j in 1:length(tree$node.label)) {
    id = tree$node.label[j]
    tree$node.states[j] = recordn[id-length(recordt)]
  }
  if(!save_labels) {
    tree$tip.label = 1:length(tree$tip.label)
    tree$node.label = (1+length(tree$tip.label)):(length(tree$node.label)+length(tree$tip.label))
  }
  tree
}

.wrap.reorder.phylo = function(tree, save_labels = F) {
  recordt = tree$tip.states
  recordn = tree$node.states
  tree$tip.states = c()
  tree$node.states = c()
  
  tree = reorder.phylo(tree)
  
  for(j in 1:length(tree$tip.label)) {
    id = tree$tip.label[j]
    if(id>length(recordt)) tree$tip.states[j] = recordn[id-length(recordt)]
    else tree$tip.states[j] = recordt[id]
  }
  for(j in 1:length(tree$node.label)) {
    id = tree$node.label[j]
    tree$node.states[j] = recordn[id-length(recordt)]
  }
  if(!save_labels) {
    tree$tip.label = 1:length(tree$tip.label)
    tree$node.label = (1+length(tree$tip.label)):(length(tree$node.label)+length(tree$tip.label))
  }
  tree
}

.collapse.singles <- function(tree)
{
  elen <- tree$edge.length
  xmat <- tree$edge
  ## added by Elizabeth Purdom (2008-06-19):
  node.lab <- tree$node.label
  nnode <- tree$Nnode
  ntip <- length(tree$tip.label)
  ## end
  singles <- NA
  while (length(singles) > 0) {
    ## changed by EP to make it slightly more efficient:
    ## tx <- table(xmat[xmat < 0])
    ## singles <- as.numeric(names(tx)[tx < 3])
    tx <- tabulate(xmat[, 1])
    singles <- which(tx == 1)
    ## END
    if (length(singles) > 0) {
      i <- singles[1]
      prev.node <- which(xmat[, 2] == i)
      next.node <- which(xmat[, 1] == i)
      xmat[prev.node, 2] <- xmat[next.node, 2]
      xmat <- xmat[xmat[, 1] != i, ] # drop
      ## changed by EP for the new coding of "phylo" (2006-10-05):
      ## xmat[xmat < i] <- xmat[xmat < i] + 1 ## adjust indices
      xmat[xmat > i] <- xmat[xmat > i] - 1L ## adjust indices # changed '1' by '1L' (2010-07-23)
      ## END
      elen[prev.node] <- elen[prev.node] + elen[next.node]
      ## added by Elizabeth Purdom (2008-06-19):
      if (!is.null(node.lab)) node.lab <- node.lab[-c(i - ntip)]
      nnode <- nnode - 1L
      ## end
      elen <- elen[-next.node]
    }
  }
  tree$edge <- xmat
  tree$edge.length <- elen
  ## added by Elizabeth Purdom (2008-06-19):
  tree$node.label <- node.lab
  tree$Nnode <- nnode
  ## end
  tree
}
