# Supplementary material for: Detection of HIV transmission clusters from phylogenetic trees using a multi-state birth–death model
Source: J R Soc Interface. 2018 Sep 5;15(146):20180512. doi: 10.1098/rsif.2018.0512 (PMC6170769; doi:10.1098/rsif.2018.0512)
Supplement: Code files [file rsif20180512si002.tar › code_files/parameter_analysis/README.R]

# To perform ML.MSBD inference on each tree in the dataset call from command line
# Rscript run_ML_inference_from_tree.R treefile.tre

# The inference will produce files called job_treefile.RData
# A summary of the parameter inference on the whole dataset can then be obtained using
source("analyze_simbd_dataset.R")
dir = "path/to/folder/with/job/files"
treefile = "path/to/RData/file/produced/by/bwrite"
analysis = analyze_simbd_list(dir,treefile)
