# Supplementary material for: Detection of HIV transmission clusters from phylogenetic trees using a multi-state birth–death model
Source: J R Soc Interface. 2018 Sep 5;15(146):20180512. doi: 10.1098/rsif.2018.0512 (PMC6170769; doi:10.1098/rsif.2018.0512)
Supplement: Code files [file rsif20180512si002.tar › code_files/plots/README.R]

# To make the plots comparing ML.MSBD to cutpoint-based methods, use
source("plot_HIV_comparisons.R")
outdir = "path/to/output"
scoresdir = "path/to/results/of/cluster/analysis"
datadir = "path/to/graph/data/from/Villandre"
build_all_graphs_HIV(outdir, scoresdir, datadir)

# To make a plot from Cluster Picker output, use
source("plot_clusterpicker.R")
treefile = "treefile/with/cluster/assignment/from/ClusterPicker"
plotfile = "path/to/output"
plot_clusterpicker(treefile, plotfile)

# To make a plot from PhyloPart output, use
source("plot_phylopart.R")
treefile = "original/treefile"
clusterfile = "table/with/cluster/assignments"
plotfile = "path/to/output"
plot_clusterpicker(treefile, clusterfile, plotfile)

# To make a plot from ML.MSBD output, use
source("plot_MSBD_results.R")
plotfile = "path/to/output"
plot_MSBD_results(ML.MSBD_result, plotfile, tree)
