# Supplementary material for: Detection of HIV transmission clusters from phylogenetic trees using a multi-state birth–death model
Source: J R Soc Interface. 2018 Sep 5;15(146):20180512. doi: 10.1098/rsif.2018.0512 (PMC6170769; doi:10.1098/rsif.2018.0512)
Supplement: Code files [file rsif20180512si002.tar › code_files/README.txt]

This folder contains all the R scripts used to prepare the datasets and process the results. It is divided in the following subfolders:
- cluster_analysis: all code related to running MSBD on the simulated network dataset from Villandre et al. and analysing the results (focusing on cluster inference).
- forward_simulation: all code used to produce multi-state birth-death trees without an underlying network. The datasets produced by this code were used in the parameter inference analysis.
- parameter_analysis: all code related to running MSBD on the forward simulated datasets and analysing the results (focusing on parameter inference).
- plots: code used to produce the figures used in the article

Each subfolder also contains a file README.R which gives more details on each of the functions in it, with examples.
