# Supplementary material for: Detection of HIV transmission clusters from phylogenetic trees using a multi-state birth–death model
Source: J R Soc Interface. 2018 Sep 5;15(146):20180512. doi: 10.1098/rsif.2018.0512 (PMC6170769; doi:10.1098/rsif.2018.0512)
Supplement: Data files [file rsif20180512si003.tar]

Archive with 48 entries (41 files):
- data_files
- data_files/cluster_inference_data
- data_files/cluster_inference_data/A_prec_lim8_ML_scores.RData
- data_files/cluster_inference_data/B_prec_lim8_ML_scores.RData
- data_files/cluster_inference_data/C_fast_lim8_ML_scores.RData
- data_files/cluster_inference_data/peak_ranges.RData
- data_files/cluster_inference_data/peak_rges_def3_0.75.RData
- data_files/parameter_inference_data
- data_files/parameter_inference_data/exp_cbd_l25_lr12_m1.RData
- data_files/parameter_inference_data/exp_cbd_l25_lr12_m1_analysis.RData
- data_files/parameter_inference_data/exp_cbd_l25_lr15_m1.RData
- data_files/parameter_inference_data/exp_cbd_l25_lr15_m1_analysis.RData
- data_files/parameter_inference_data/exp_ms_l10_lr1_m5_g0.5.RData
- data_files/parameter_inference_data/exp_ms_l10_lr1_m5_g0.5_analysis.RData
- data_files/parameter_inference_data/exp_ms_l10_lr2_m5_g0.5.RData
- data_files/parameter_inference_data/exp_ms_l10_lr2_m5_g0.5_analysis.RData
- data_files/parameter_inference_data/with_sampling
- data_files/parameter_inference_data/with_sampling/exp_cbd_l35_lr12_m1_s0.75.RData
- data_files/parameter_inference_data/with_sampling/exp_cbd_l35_lr12_m1_s0.75_analysis.RData
- data_files/parameter_inference_data/with_sampling/exp_cbd_l35_lr15_m1_s0.75.RData
- data_files/parameter_inference_data/with_sampling/exp_cbd_l35_lr15_m1_s0.75_analysis.RData
- data_files/parameter_inference_data/with_sampling/exp_cbd_l50_lr12_m1_s0.5.RData
- data_files/parameter_inference_data/with_sampling/exp_cbd_l50_lr12_m1_s0.5_analysis.RData
- data_files/parameter_inference_data/with_sampling/exp_cbd_l50_lr15_m1_s0.5.RData
- data_files/parameter_inference_data/with_sampling/exp_cbd_l50_lr15_m1_s0.5_analysis.RData
- data_files/parameter_inference_data/with_sampling/exp_ms_l15_lr1_m5_g0.5_s0.75.RData
- data_files/parameter_inference_data/with_sampling/exp_ms_l15_lr1_m5_g0.5_s0.75_analysis.RData
- data_files/parameter_inference_data/with_sampling/exp_ms_l15_lr2_m5_g0.5_s0.75.RData
- data_files/parameter_inference_data/with_sampling/exp_ms_l15_lr2_m5_g0.5_s0.75_analysis.RData
- data_files/parameter_inference_data/with_sampling/exp_ms_l20_lr1_m5_g0.5_s0.5.RData
- data_files/parameter_inference_data/with_sampling/exp_ms_l20_lr1_m5_g0.5_s0.5_analysis.RData
- data_files/parameter_inference_data/with_sampling/exp_ms_l20_lr2_m5_g0.5_s0.5.RData
- data_files/parameter_inference_data/with_sampling/exp_ms_l20_lr2_m5_g0.5_s0.5_analysis.RData
- data_files/performance_data
- data_files/performance_data/runtimes.RData
- data_files/performance_data/speed_comparison_data.RData
- data_files/Rasmussen_data
- data_files/Rasmussen_data/job_SHC_MSM_pol_CH_subEpiTree581.RData
- data_files/Rasmussen_data/seq_gen_SHC_MSM_pol_CH_subEpiTree581.fasta
- data_files/Rasmussen_data/SHC_MSM_pol_CH_subEpiTree581.tre
- data_files/README.txt
- data_files/Villandre_data
- data_files/Villandre_data/A_data_all.Rdata
- data_files/Villandre_data/A_data_def3.Rdata
- data_files/Villandre_data/B_data_all.Rdata
- data_files/Villandre_data/B_data_def3.Rdata
- data_files/Villandre_data/C_data_all.Rdata
- data_files/Villandre_data/C_data_def3.Rdata
