# Supplementary material for: Detection of HIV transmission clusters from phylogenetic trees using a multi-state birth–death model
Source: J R Soc Interface. 2018 Sep 5;15(146):20180512. doi: 10.1098/rsif.2018.0512 (PMC6170769; doi:10.1098/rsif.2018.0512)
Supplement: Data files [file rsif20180512si003.tar › data_files/Rasmussen_data/seq_gen_SHC_MSM_pol_CH_subEpiTree581.fasta]

>s734_CH_10_1997.26
 AACTGCGCTGATTGGTCAGTGTTATGGTTCTATTACGATGAGCAATATCAGGTACATCGGGTGGCAACCAATTAATTTAACTGTAAAACTCCAGCCACGGCGTGGCTAGATATCCAGATTATAAGCGTAAAGATTAGCAGACACAAACGCTATAGCACTCTGGGAATATGAGACTTAATAGTGTGGTGGGATAGAACGATCAGGCCGTAGGTTAAGAGTCTGTAATAACGGTATGCAAGTTGTGTAAAAATCTACCAAAGACTGGAGAGATATCCGGTTTTTCGAGTAAAGACAAGAAATCCACAACCAATTGCAACGGTATATGGTCTGGAAAAGACAGGTAATATAGTAGTGGTGGGTAACATTAATAAATAAGGACTGCTGGCTGACGATTATGGGAATGAACAATAGGAGCGAGTACAACTGACAGAGTAAATACTTGGGCAATTAGTATTCCAGCCAATTTAAACAAATTCATCGAAGAATAAAAATTGACCATGTCCAGTGGTAAATAACTAATATATGTGACTAAGACGTTCGTTTTGGATAGCAAATAAAAAATCAGTGGACAGAAAAGGAGATTCTAAAACACAATAGAAAAAAGGAGTGTTGTAGATCAAGGTGGACCAATTTAATGGTTACATGAGAAATCACGGATGAGAAGATCCTAGATGTGAGGTAAGTTGCTCTACGATACCAGTCCACTAAGGTTGTAACGTCAATAATGGATTTATATTAATCGTACAGGAACGCGGAGCTCAAACGCATGGAACCCGACTAGTTGATAGATAAGCTACTTGCCTCAAGCGGCATTGGATTCTTTTTGTAAAAAAGTAGACACAACGCATCATTTGTAGAGAGTTGGTGTATAAACAAGCTGGTAAGGAAGAAATACAGACCTCACTGAGGAAATGCTGTATAATAATAATAATGGTAAGTTGAATGATAGATGAGACTAGGCCGTGAGTGGGAGTTAACCAAGGAAACTGGGAAGTAGTAT

>s384_CH_10_2002.5
 AACTGCGCTGATTGGTCAGTGTTATGGTTCTCTTACGATGAGCAATATCAGGTACATCGGGTGGCAACCAATTAATTTAACTGTAAAACTCCAGCCACGGCGTGGCTAGATATCCAGATTATAAGCGTAAAGATTAGCAAACACAAACGCTATAGCACTCTGGGAATATGAGACTTAATAGTGTGGTGGGATAGAACGATCAGGCCGTAGGTTAAGAGTCTGTAATAACGGTATGCAAATTGTGTAAAAATCTACCAGAGACTGGAGAGATATCCGGTTTTTCGAGTAAAGACAAGAAATCCACAACCAATTGCAGCGGTATATGGTCTGGAAAAGACAGGTAATATAGCAGTGGTGGGCAACATTAATAAATACGGACTACTGGCTGACGATTATGGGAATGAACGATAGGAGCGAGTACGACTGACAGAGTAAATACTTGGGCAATTAGTATTCCAGTCAATTTGAACAAATTCATCGAAGAATAAAAATTGACCATGTCCAGTGGTAAATAACTAATATATGTGACTAAGACGTTCGTTTTGGATAGCAAATAGAAAATCAGTGGACAGAAAAGGAGATTCTAGAACACAATAGAAAAAAGGAGTGTTGTAGATCAAGGTGGACCAATTTAATGGTTACATGAGAAATCACGGATGAGAAGATCCTAGATATGAGGTAAGTTGCTCTACGATACCAGTCCACTAAGGTTGTGACGTCAATAATAGATTTATATTAATCGTACAGGAACGTGGAGCTCAAACGCATGGAACCCAACTAGTTAATAGATAAGCTACTTGCCTCAAGCGGCATTGGATTCTTTTTGTAAAAAAGTAGACACAACGCATCATCTGTAGAGAGTTGGTGTATAAACAAGCTGGTAAGGAAGAAATACAGACCTCACTGAGGAAATGCTGTATAATAATAATAATGGTAAGTTGAATGATAGATGAGACTAGGCCGTGAGTGGGAGTTAACCAAAGAAACTGGGAAGTAGTAT

>s68_CH_10_1995.72
 AACTGCGCTGATTGGTCAGTGTTATGGTTCTCTTACGATGAGCAATATCAGGTACATCGGGTGGCAACCAATTAATTTAACTGTAAAACTCCAGCCACGGCGTGGCTAGATATCCAGATTATAAGCGTAAAGATTAGCAGACACAAGCGCTATAGCACTCTGGGAATATGAGACTTAGTAGTGTGGTGGGATAGAACGATCAGGCCGTAGGTTAAGAGTCTGTAATAACGGTATGCAAGTTGTGTAAAAATCTACCAAAGACTGGAGAGATATCCGGTTTTTCGAGTAAAGACAAGAAATCCACAACCAATTGCAGCGGTGTATGGTCTGGAAAAGACAGGTAATATAGCAGTGGTGGGTAACATTAATAAATACGGACTGCTGGCTAACGATTCTGGGAATGAACAATAGGAGCGAGTACAACTGACAGAGTAAATACTTGGGCAATTAGTATTCCAGCCAATTTGAACAAATTCATCGAAGAATAAAAATTTACCATGTCCAGTGGTAAATAACTAATATATGTGACTAAAACGTTCGTTTTGGATAGCAAATAACAAATCAGTGGACAGAAAAGGAGATTCTAAAACACAATAGAAAAAAGGAGTGTTGTAGATCAAGGTAGACCAATTTAATGGTTACATGAGAAATCACGGATGAGAAGATCCTAGATGTGAGGTAAGTTGCTCTACGATACCAGTCCACTAAGGTTGTGACGTCAGTAATAGATTTATATTAATCGTGCAGGAACGCGGAGCTCAAACGCATGGAACCCAACTAGTTAATAGATAAGCTACTTGCCTCAAGCGGCATTGGATTCTTTTTGTAAAAAAGTAGACACAACGCATCATCTGTAGAGAGTTGGTGTATAAACAAGCTGGTAAGGAAGAAATACAGACCTCACTGAGGAAATGCTGTATAATAATAATAATGGTAAGTTGAATGATAGATGAGACTAGGTCGTGAGTGGGAGTTAACCAAGGAAACTGGGAAGTAGTAT

>s17_CH_10_1995.83
 AACTGCGCTGATTGGTCAGTGTTATGGTTCTCTTACGATGAGCAATATCAGGTATATCGGGTGGCAACCAATTAATTTAACTGTAAAACTCCAGCCACGGCGTGGCTAGATATCCAGATTATAAGCGTAAAGATTAGCAGACACAAACGCTATAGCACTCTGGGAATATGAGACTTAATAGTGTGGTGGGATAGAACGATCAGGCCGTAGGTTAAGAGTCTGTAATAACGGTACGCAAGTTGTGTAAAAATCTACCAAAGACGGGAGAGATATCCGGTTTTACGAGTAAAGACAAGAAATCCACAACCAATTGCAGCGGTATATGGTCTGGAAAAGACAGGTAATATAGCAGTGGTGGGTAACATTAATAAATACGGACTGCTGGCTGACGATTCTGGGAATGAACAATAGGAGCGAGTACAACTGACAGAGTAAATACTTGGGCAATTAGTATTCCAACCAATTTGAACAAATTCATCGAAGAATAAAAATTTACCATGTCCAGCGGTAAATAACTAATATATGTGACTAAAACGTTCGCTTTGGATAGCAAATAACAAATCAGTGGACAGAAAAGGAGATTCTAAAACACAATAGAAAAAAGGAGTGTTGTAGATTAAGGTGGACCAATTTAATGGTTACATGAGAAATCACGGATGAGAAGATCCTAGATGTGAGGTAAGTTGCTCTACGATACCAGTCCACTAAGGTTGTGACGTCAGTAATAGATTTATATTAATCGTACAGGAACGCGGAGCTCAAACGCATGGAACCCGACTAGTTAATAGATAAGCTACTTGCCTCAAGCGGCATTGGATTCTTTTTGTAAAAAAGTAGACACAACGCATCATCTGTAGAGAGTTGGTGTATAAACAAGCTGGTAAGGAAGAAATACAGACCTCACTGAGGAAATGCTGTATAATAATAATAATGGTAAGTTGAATGATAGATGAGACTAGGTCGTGAGTGGGAGTTAACCAAGAAAGCTGGGAAGTAGTAT

>s538_CH_10_1996.83
 AACTGCGCTGATTGGTCAGTGTTATGGTTCTCTTACGATGAGCAATATCAGGTACATCGGGTGGCAACCAATTAATTTAACTGTAAAACTCCAGCCACGGCGTGGCTAGATATCCAGATTATAAGCGTAAAGATTAGCAGACACAAACGCTATAGCACTCTGGGAATATGAGACTTAATAGTGTGGTGGGTTAGAACGATCAGGCCGTAGGTTAAGAGTCTGTAATAACGGTACGCAAATTGTGTAAAAATCTACCAAAGACTGGAGAGATCTCCGGTTTTCCGAGTAAAGACAAGAAATCCACAACCAATTGCAGCGGTATATGGTCTCGAAAAGATAGGTAATATAGCAGTGGTGGGTAACATTAATAAATACGGACTGCTGGCTTACGATTCTGGGAATGAACAATAGGAGCGAGTACAACCGACAGAGTAAATACTTGGGCAATTAGTATTCCAACCAATTTGAACAAATTCATCGAAGAATAAAAATTTACCATGTCCAGTGGTAAATAACTAATATATGTGACTAAAACATTCGCTTTGGATAGCAAATAACAAATCAGTGGACAGAAAAGGAGATTCTAAAACACAATAGAAAAAAGGAGTGTTGTAGATCAAGGTGGACCAATTTAATGGTTACATGAGAAATCACGGATGAGAAGATCCTAGATGTGAGGTAAGTTGCTCTACGATACCAGTCCACTAAGGTTGTAACGTCAATAATAGATTTATATTAATCGTACAGGAACGCGGAGCTCAAACGCATGGAACCCGACTAGTTAATAGATAAGCTACTTGCCTCAAGCGGCATTGGATTCTTTTTGTAAAAAAGTAGACACAACGCATCATCTGTAGAGAGTTGGTGTATAAACGAGCTGGTAAGGAAGAAATACAGACCTCACTGAGGAAATGCTGTATAATAGTAATAATGGTAAGTTGAATGATAGATGAAACTAGGTCGTGAGTGGGAGTTAACCAAGGAAACTGGGAAGTAGTAT

>s2041_CH_20_1996.02
 AAGTGCGCTGATTGGTCAGTGTTATGGCTCTCTTACGATGAGCAATATCAGGTACATCGGGTGGCAACCAATTAATTTAACTGTAAAACTTCAGCCACGGCGTGGCTAGATATCCAGATTATAAGCGTAAAGATTAGCAGACACAAGCGCTATAGCACTCTGGGAATATGAGACTTAGTAGTGTGGTGGGATAGAACGATCAGGCCGTAGGTTAAGAGTCTGTAATAACGGTATGCAAGTTGTGTAAAAATCTACCAAAGACTGGAGAGATACCCGGTTTTTCGAGTAAAGACAAGAAATCCACAACCAATTGCAGCGGTATATGGTCTGGAGAAGATAGATAATATAGCAGTGGTGGGTAACATAAATAAATACGGACTGCTGGCTAACGATTATGGGAATGAACAATAGGAGCGAGTACAACTGACAGAGTAAATGCTTGGGCAATTAGTATTCCAGCCAATTTGGACAAATTCATCGAAGAATAAAAATTGACCATGTCCAGTGGTAAATCATTAATATATGTGACTAAGACGTTCGTTTTGGATAGCAAATAAAAAATCAGTGGACAGAAAAGGAGATTCTAAAACACAATAGAAAAAAAGAGTGTTGTAGATCAAGGTGGACCAATTTAATGGTTACATGAGAAATCACGGATGAGAAGATCCTAGATGTGAGGTAAGTTGCTCTACGATACCAGTCCACTAAGGTTGTGACGTCAGTAATAGATTTATATTAATCGTACAGGAACGCGGAACTCAAACGCATGGAACTCGACTAGTTGATAGATAAGCTACTTGCCTCAAGCGGCATTGGATTCGTTTTGTGAAAAAGTAGACACAACGCATCATCTGAAGAGAGTTAGTGTATAAACAAGCTGGTAAGGAAGAAATACAGACCTCACTGAGGAAATGCTGTATAATAATAATAATGGTAAGTTGAATGATAGATGAGACTAGGCCGTGAGTGGGAGTTAACCAAGGAAACTGGGAAATAGTAT

>s2499_CH_30_1999.27
 AACTGCACTGATTGGTCAGTGTTATGGTTCTCTTACGATGAACAATATCAGGTACATCAGGTGGCAGCCAATTAATTTAACTGTAAAACTTCAGCCACGGCGTGGCTAGATATCCAGATTATAAGCGTAAAGATTAGCAGGCACAAACGCAATAGCACTCTGGGAATATGAGGCTTAATAGTGTGATGGGATAGAACGATCAGGCCGTAGGTTAAGAGTCTATAATAACGGTATGCAAGTTGTGTAAAAATCTACCAAAGACTGGAGAGATATCCGGTTTCTCGAGTAAAGACAAGAAGTCCACGACCAATTGCAGCGGTATATGGTCTGGGAAAGACAGGTAATATAGCAGTGGTGGGTAACATTAATAAATACGGACTGCTGGCTCACGATTATGGGGGTGAATAATAGGAGTAAGTACAGCCGACAGAGTAAATACTTGGGCAATTAGTATTCCAACTAATTTGAACAAATTCATCGAAGAATAAAAATTGACCATGTCCAGAGGTAAATGACTAATATATGTGACTAAGACGTTCGTTTTGGATAGCAAGTAAAAAATCAGTGGACAGAAAAGGAGATTCTAAAACACAATAGAAAAAAAGAGTGTTGTAGATCAAGGTGGACCAATTTAATGGTTACATGAGAAACCACGGATGAGAAGATCCTAGATGTGAGGTAAGTTGCTCTACGATATCGGTCCACTAAGGTTGTGACGTCAGTAATAGATTTATATTAACCGTCCAGGAACGCGGAGCTCAAACGCATGGAACCCGACCAGTTAATAGATAAGCTACTTGCCTCAAGCGGCATTGGATTCGTTTTGTAGAAAAATAGACACAACGCATCATCTGTAGAGAGTTGGTGTATAAACAAGCTGGTAAGGAAGAAATACAGACCTCACTAAGGAAATGCTGTATAATAGTAATAATGGTAAGTTGAATGATAGATGAGACTAGGTCGTGAGTGGGAGTTAACCAAGGAAACTGAGAAGTAGTAT

>s2558_CH_30_1996.86
 AACTGCACTGATTGGTCAGTGTTATGGTTCTCTTACGATGAACAATATCAGGTACATCAGGTGGCAGCCAATTAATTTAACTGTAAAACTCCAGCCACGGCGTGGCTAGATATCCAGATTATAAGCGTAAAGATTAGCAGGCACAAACGCAATAGCACTCTGGGAATATGAGGCTTAATAGTGTGGTGGGATAGAACGATCAGGCCGTAGGTTAAGAGTCTATAATAACGGTATGCAAGTTGTGTAAAAATCTACCAAAGACTGGAGAGATATCCGGTTTCTCGAGTAAAGACAAGAAATCCACAACCAATTGCAGCGGTATATGGTCTGGGAAAGACAGGTAATATAGCAGTGGTGGGTAACATTAATAAATACGGACTGCTGGCTCACGATTATGGGGGTGAACAATAGGAGTAAGTACAGCCGACAGAGTAAATACTTGGGCAATTAGTATTCCAACTAATTTGAACAAATTCATCGAAGAATAAAAATTGACCATGTCCAGAGGTAAATGACTAATATATGTGACTAAGACGTTCGTTTTGGATAGCAAATAAAAAATCAGTGGACAGAAAAGGAGATTCTAAAACACAATAGAAAAAAAGAGTGTTGTAGATCAAGGTGGACCAATTTAATGGTTACATGAGAAACCACGGATGAGAAGATCCTAGATGTGAGGTAAGTTGCTCTACGATATCGGTCCACTAAGGTTGTGACGTCAGTAATAGATTTATATTAACCGTCCAGGAACGCGGAGCTCAAACGCATGGAACCCGACCAGTTAATAGATAAGCTACTTGCCTCAAGCGGCATTGGATTCATTTTGTAGAAAAATAGACACAACGCATCATCTGTAGAGAGTTGGTGTATAAACAAGCTGGTAAGGAAGAAATACAGACCTCACTGAGGAAATGCTGTATAATAGTAATAATGGTAAGTTGAATGATAGATGAGACTAGGTCGTGAGTGGGAGTTAACCAAGGAAACTGAGAAGTAGTAT

>s80_CH_10_1995.95
 AATTGCGCTGATTGGTCAGTGTTATGGTTCTCTTACGATGAGCAATATCAGGTACATCGGGTGGCAGCCAACTAATTTAACTGTAAAACTCCAGCCACGGCGTGGCTAGATATCCAGATTATAAGCGTTAAGATTGACAGGCACAAACGCCATAGCACTCTGGGAATATGAGGCTTAATAGTGTGACGGGATAGAACGATCAGGCCGTAGGTTAAGAGTCTGTAATAACGGTACGCAAGTTGTGTAAAAATCTACCAAAGACTGGAGAGATATCCGGTTTCTCGAGTAAAGACAGGAAATCCACAACCAATTGCAGCGGTATATGGTCTGGGAAAGATAGGTAATATAGCAGTGGTGGGTAACATTAATAAATACGGACTGCTGGCTCACGATTATGGGAATGAACAATAGGAGCAAGTACAGCCGACAGAGTAAATACTTGGGCAATTAGTATTCCAGCTAATTTGAACAAATTCATCGAAGAATAAAAATTGACCATGTCCAGAGGTAAATGACTAATATATGTGACTAAGACGTTCGTTTTGGATAGCAAATAAAAAATCAGTGGACAGAAAAGGAGATTCTAAAACACAATAGAAAAAAGGAGTGTTGTAGATCAAGGTGGACCAATTTAATGGTTACATGAGAATTCACGGATGAGAAGATCCTAGATGTGAGGTAAGTTGCTCTACGATACCAGTCCACTAAGGTTGTGACGTCAGTAATGGATTTATATTAATCGTCCAGGAACGCGGAGCTCAAACGCATGGAACCCAGCTAGTTAATAGATAAGCTACTTGCCTCAAGCGGCATTGGATTCATTTTGTAGAAAAATAGACACAACGCATCATCTGTAGAGAGTTGGTGTATAAACAAGCTGGTAAGGAAGAAATACAGACTTCACTGAGGAAATGCTGTATAATAGTAATAATGGTAAGTTGAATGATAGATGAGACTAGGCCGTGAGTGGGAGTTAACCAAGGAAACTGAGAAGTAGTAT

>s227_CH_10_1996.12
 AACTGCGCTGATTGGTCAGTGTTATGGTTCTTTTACGATGAGCAATATCAGGTACATCGGGTGGCAGCCAATTAATTTAACTGTAAAACTCCAGCCACGGCGTGGCTAGATATCCAGATTATAAACGTAAAGATTAGCAGGCACAAACGCCATAGCACTCTGGGAATATGAGGCTTAGTAGTGTGGCGGGATAGAACGATCAGGCCGTAGGTTAAGAGTCTGTAATAACGGTATGCAAGTTGTGTAAAAATCTACCAAAGACTGGAGAGATATCTGGTTTTTCGAGTAAAGACAGGAAATCCACAACCAATTGCAACGGTATATGGTCTGGGAAAGACAGGTAATATAGCAGTGGTGGGTAACATTAATAAATACGGACTGCTGGCTGACGATTATGGGAATGAACAATAGGAGTAAGTACAACTGACAGAGTAAATACTTGGGCAATTAGTATTCCAGCTAATTTGAACAAATTCATCGAATAATAAAAATTGACCATGTTCAGAGGTAAATGACTAATATATGTGACTAAGACGTTCGTTTTGGATAGCAAGAAAAAAATCAGTGGACAGAAAAGGAGATTCGAAAACACAATAGAAAAAAGGAGTGTTGTAGATCAAGGTGGACCAATTTAATGGTTACATGAGAAATCACGGATGAGAAGATTCTAGATATGAGGTAAGTTGCTCTACGATACCAGTCCACTAAGGTTGTGACGTCAGTAATAGATTTATATTAATCGTACAGGAACGCGGAGCCCAAACGCATGGAACCCAACTAGTTAATAGATAAGCTACTTGCCTCAAGCGGCATTGGATTCATTTTGTAAAAAAATAGACACAACGCATCATCTGTAGAGAGTTGGTGTATAAACAAGCTGGTAAGGAAGAAATACAGACCTCACTGAGGAAATGCTGTATAATAGTAATAATGGTAAGTTGAATGATAGATGAGACTAGGCCGTGAGTGGGAGTTAACCAAGGACACTGAGAAGTAGTAT

>s479_CH_10_1995.92
 AATTGCGCTGATTGGTCAGTGTTATGGTTCTCTTACGATGAGCAATATCAGGTACATCGGGTGGCAGCCAATTAATTTAACTGTAAAACTCCAGCCACGGCGTGGCTAGATATCCAGATTATAAGCGTAAAGATTAGCAGGCACATACGCCATAGCACTCTGGGAATATGAGGCTTAATAGTGTGGTGGGATAGAACGATCAGGCCGTAGGTTAAGAGTCTGTAATAACGGTATGCAGGTTGTGTACAAATCTACCAAAAACTGGAGAGATATCCGGTTTTTCGAGTAAAGACAGGAAATCCACAACCAATTGCAACGGTATATGGTCTGGGAAAGACAGGTAATATAGTAGTGGTGGGGAACATTAATAAATAAGGACTGCTGGCTGACGATTATAGGAATGAATAATAGGAGCAAGTACAACTGACAGAGTAAATACTTGGGCAATTGGTATTCCAGCTAATTTGCACAAATTCATCGAAGAATAAAAATTGACCATGTCCAGAGGTAAATGACTAATATATGTGACTAAGACGTTCGTTTTGGATAGCAAATAGAAAATCAGTGGACAGAAAAGGAGATTCTAAAACACAATAGAAAAAAGGAGTGTTGTAGATCAAGGTGGACCAATTTAATGGTTACATGAGAAATCACGGATGGGAAGATCCTAGATGTGAGGTAAGTTGCTCTACGATACCAGTCCACTAAGGTTGTAACGTCAGTAATAGATTTATATTAATCGTACAGGAACGCGGAGCTCAAACGCATGGAACCCGACTAGTTAATAGATAAGCTATTTGCCTCAAGCGGCATTGGATTCATTTTGTAGAAAAATAGACACACCGCATCATCTGTAGAGGGTTGGTGTATAAACAACCTGGTAAGGAAAAAATACAGACCTCACTGAGGAAATACTGTATAATAGTAATAATGGTAAGTTGAATGCTAGATGAGATTAGGCCGTGAGTGGGAGTTAACCAAGGAAACTGAGAAGTAGTAT

>s832_CH_10_2006.75
 AATTGCGCTGATTGGTCAGTGTTATGGTTCTCTTACGATGAGCAATATCAGGTACATCGGGTGGCAGCCAATTAATTTAACTGTAAAACTTCAGCCACGGCGTGGCTAGATATCCAGATTATAAGCGTAAAGATTAGCAGGCACATACGCCGTAGCACTCTGGGAATATGAGGCTCAGTAGTGTGATGGGCTAGAACGATCAGGCCGTAGGTTGAGAGTCTGTAATAACGGTATGCGGATTGTGTACAAATCTACCAAAGACTGGAGAGATATCCGGTTTTTCGAGTAAAGACAGGAAATCCACAACCAATTGCAACGGTGTATGGTCTGGAAAAGACAGGTGATATAGTAGTGGTGGGGAACATTAATAAATAAGGACTGCTGGCTGACGACTATAGGAATGAACAATAGGAGCAAGTACAACTGACAGAGTAAATACTTGGGCAATTAGTATTCCAGCCAATTTGCACAAATTCATCGAAGAATAAAAATTGACCATGTCCAGAGGTAAATGACTAATATATGTGACTAAGACGTTCGTTTTGGATAGCAAATAGAAAATCAGTGGACAGAAAAGGAGATTCTAAAACACAATAGAAAAAAGGAGTGTTGTAGATCAAGGTGGACCAATTTAATGGTTACATGAGAAATCACGGATGAGAAGATCCTAGATGTGAGGTAAGTTGCTCTGCGATACCAGTCCACTAAGGTTGTGACGTCAGTAATGGATTTATATTAATCGTACAGGAACGCGGAGCTCAAACGCATGGAACCCGACTGGTTAATAGATAAGCTATTTGCCTCAAGCGGCATTGGATTCATTTTGTAGAAAAATAGACACACCGCATCATTTGTAGAGGGTTGGTGTATAAACAAGCTGGTAAGGAAGAAATGCAGACCTCACTGAGGAAATACTGTATAATAGTAATAATGGTAAGTTGAATGCTAGATGAGACTAGGCCGTGAGTGGGAGTTAACCAAGGAAACTGGGAAGTAGTAT

>s1292_CH_10_2006.1
 AATTGCGCTGATTGGTCAGTGTTATGGTTCTCTTACGATGAGCAATATCAGGTACATCGGGTGGCAGCCAATTAATTTAACTGTAAAACTCCAGCCACGGCGTAGCTAGATATCCAGATTATAAGCGTAAAGATTGGCAGGCACATACGCCATAGCACTCTGGGAATATGGGGCTTAGTAGTGTGGTGGGATAGAACGATCAGGCCGTAGGTTGAGAGTCTGTAATAACGGTATGCGGGTTGTGTACAAATCTACCAAAGACTGGAGAGATATCCGGTTTTTCGAGTAAAGACAGGAAATCCACAACCAATTGCAACGGTATATGGTCTGGGGAAGACAGGTAATATAGTAGTGGTGGGGAACATTAATAAATAAGGACTGCTGGCTAACGATTATAGGAATGAACAATAGGAGCAAGTACAACTGACAGAGTAAAAACTTGGGCAATTAGTATTCCAGCCAATTTGCACAAATTCATCGAAGAATAAAAATTGACCATGTCCAGAGGTAAATGACTAATATATGTGACTAAGACGTTCGTTTTGGATAGCAAATAGAAAATCAGTGGACAGAAAAGGAGATTCTAAAACACAGTAGAAAAAAGGAGTGTTGTAGATCAAGGTGGACCAATTTAATGGTTACATGAGAAATCACGGATGAGAAGATCCTAGATGTGAGGTAAGTTGCTCTACGATACCAGTCCACTAAGGTTGTGACGTCAGTAATGGATTTATATTAATCGTACAGGAACGCGGAGCTCAAACGCATGGAACCCGACTGGTTAATAGATAAGCTATTTGCCTCATGCGGCATTGGATTCATTTTGTAGAAAAATAGACACACCGCATCATGTGTAGAGGGTTGGTGTATAAACAAGCTGGTAAGGAAGAAATACAGACCTCGCTGAGGAAATACTGTATAATAGTAATAATGGTAAGTTGAATGCTAGATGAGACTAGGCCGTGAGTGGGAGTTAACCAAGGAAACTGAGAAGTAGTAT

>s711_CH_10_2000.43
 AATTGCGCTGATTGGTCAGTGTTATGGTTCTCTTACGATGAGCAATATCAGGTACATCGGGTGGCAGCCAATTAATTTAACTGTAAAACTCCAGCCACGGCGTGGCTAGATATCCAGATTATAAGCGTAAAGATTAGCAGGCACATACGCCATAGCACTCTGGGAATATGAGGCTTAGTAGTGTGGTGGGATAGAACGATCAGGCCGTAGGTTAAGAGTCTGTAATAACGGTAAGCAGGTTGTGTACAAATCTACCAAAGACTGGAGAGATATCCGGTTTTTTGAGTAAAGACAGGAAATCCACAACCAATTGCAACGGTATATGGTCTGGGAAAGACAGGTAATATAGTAGTGGTGGGGAACATTAATAAATAAGGACTGCTGGCTGACGATTATAGGAATGAACAATAGGAGCAAGTACAACTGACAGAGTAAATACTTGGGCAATTAGTATTCCAGCTAATTTGCACAAATTCATCGAAGAATAAAAATTGACCATGTCTAGAGGTAAATGACTAATATATGTGACTAAGACGTTCGTTTTGGATAGCAAATAGAAAGTCAGTGGACAGAAAAGGAGATTCTAAAACACAATAGAAAAAAGGAGTGTTGTAGATCAAGGTGGACCAATTTAATGGTTACATGAGAAATCACGGATGAGAAGATCCTAGATGTGAGGTAAGTTGCTCTACGATACCAGTCCACTAAGGTTGTGACGTCAGTAATAGATTTATATTAATCGTACAGGAACGCGGAGCTCAAACGCATGGAACCCGACTGGTTAATAGATAAGCTATTTGCCTCAAGCGGCATTGGATTCATTTTGTAGAAAAATAGACACACCGCATCATCTGTAGAGGGTTGGTGTATAAACAAGCTGATAAGGAAGAAATACAGACCTCACTGAGGAAATACTGTATAATAGTAATAATGGTAAGTTGAATGCTAGATGAAACTAGGCCGTGAGTGGGAGTTAACCAAGGAAACTGAGAAGTAGTAT

>s2291_CH_20_2005.37
 AATTGCGCTGATTGGTCAGTGTTATGGTTCTCTTGCGATGAGCAATATCAGGTAAATCGGGTGGCAGCCAATTAATTTAACTGTAAAACTCCAGCCACGGCGTGGCTAGATATCCAGATTATAAGCGTAAAGATTAGCAAGCACATACGCCATAGCACTCTGGGAATATGAGGCTTAGTAGTGTGGTGGGATAGAACGATCAGGCCGTAGGTTAAGAGTCTGTAATAACGGTATGCAGATTGTGTACAAATCTACCAAAGACTGGAGAGATATCCGGTTTTTTGAGTAAAGACAGGAAATCCACAACCAATTGCAACGGTATATGGTCTGGGAAAGACAGGTAATATAGTAGTGGTGGGGAACATTAATAAATAAGGACTGCTGGCTGACGATTATAGGAATGAACGATAGGAGCAAGTACAACTGACAGAGTAAATACTTGGGCAATTAGTATTCCAGCTAATTTGCACAAATTCATCGAAGAATAAAAATTGACCATGTCTAGAGGTAAATGACTAATATATGTGACTAAGACGTTCGTTTTGGATAGCAAATAGAAAATCAGTGGACAGAAAAGGAGATTCAAAAACACAATAGAAAAAAGGAGTGTTGTAGATCAAGGTGGACCAATTTAATGGTTACATGAGAAATCACGGATGAGAAGATCCTAGATGTGAGGTAAGTTGCTCTACGATACCAGTCCACTAAGGTTGTGACGTCAGTAATAGATTTATATTAATCGTACAGGAACGTGGAGCTCAAACGCATGGAACCCGACTGGTTAATAGATAAGCTATTTGCCTCAAGCGGCATTGGATTCATTTTGTAGAAAAATAGACACACCGCATCATCTGTAGTGGGTTAGTGTATAAACAAGCTGATAAGGAAGAAATACAGACCTCACTGAGGAAATACTGTATAATAGTAATAATGGTAAGTTGAATGCTAGATGAGACTAGGCCGTGAGTGGGAGTTAACCAAGGAAACTGAGAAGTAGTAT

>s345_CH_10_2001.35
 AACTGCGCTGATTGGTCAGTGTTATGGTTCTCTTACGATGAGCAATATCAGGTACATCGGGTGGCAGCCAATTAATCTAACTGTAAAACTCCAGCCACGGCGTGGCTAGACATCCAGATTATAAGCGTAAAGATTAGCAAGCACATACGCCATAGCACTCTGGGAATATGAGGCTTAATAGTGTGGTGGGATAGAACGATCAGGCCGTAGGTTAAGAGACTGTAATAACGGTAAGCAGCTTGTGTAAAAATCTACCAAAGACTGGAGAGATATCTGGTTTTTCGAGTAAAGACAGGAAATCCACAACCAATTGCAGCGGTATATGGTCTGGGAAAGACAAGTAATATAGTAGTGGTGGGCAACATTAATAAATACGGACTGCTGGCTGACGATTATGGGAATGAACTATAGGAGCAAGTACAACTGACAGAGTAAATACTTGGGCAATTAGTATTCCAGCTAATTTGCACAAATTCATCGAAGAATAAAAATTGACCATGTTCAGAGGTAAATGACTAATATATGTGACTAAGACATTCGTTTTGGATAGCAAATAAAAAATCAGTGGACAGAAAAGGAGATTCCAAAACACAATAGAAAAAAGGAGTGTTGTAGATCAAGGTGGACCAATTTAATGGTTACATGAGAAATCACGGATGAGAAGATCCTAGATGTGAGGTAAGTTGCTCTACGATACCAGTCCACTAGGGTTGTGACGTCAGTAATAGATTTATATTAACCGTACAGGAACGCGGAGCTCAAACGCATGGAACCCGACTAGTTAATAGATAAGCTATTTGCCTCAAGCGGCATTGGATTCATTTTGTAAAAAAATAGACACACCGCATCATCTGTAGAGGGTTGGTGTATAAACAAGCTGGTAAGGAAGAAATACAGACCTCAATGAGGAAATGCTGTATAATAGTAATAATGGTAAGTTGAATGCTAGATGAGACTAGGCCGTGAGTGGGAGTTAACCAAGGAAACTGAGAAGTAGTAT

>s467_CH_10_1996.52
 AACTGCGCTGATTGGTCAGTGTTATGGTTCTCTTACGATGAGCAATATCAGGTACATCGGGTGGCAACCAATTAATTTAACTGTAAAACTCCAGCCACGGCGTGGCTAGATATCCAGATTATAAGCGTAAAGATTAGCAAGCACAAACGCCATAGCACTCTGGGAATATAAGACTTAATAGTGTGGTGGGATAGAACGATCAGGCCGTAGGTTAAGAGTCTGTAATAACGGTATGCAGGTTGTGTACAAATCTACCAAAGACTGGAGAGATATCCGGTTTTTCGAGTAAAGACAGGAAATCCACGACCAATTGCAGCGGTATATGGTCTGGGAAAGACAGATAATATAGTAGTGGTGGGGAACATTAATAAATACGGACTGCTGGCTGACGATTATGGGAATGAACAATAGGAGCAAGTACAACTGACAGAGTAAATACTTGGGCAATTAGTATTCCAGCTAATTTGAACAAATTCATCGAAGAATAAAAATTGACCATGTCTAGAGGTAAATGACTAATATATGTGACTAAGACGTTCGTTTTGGATAGCAAATAGAAAGTCAGTGGACAGAAAAGGAGATTCTAGAACACAATAGAAAAAAAGAGTGTTGTAGATCAAGGTGGGCCAATTTAATGGTTACATGAGAAATCACGGATGAGAAGATCCTAGATGTGAGGTAAGTTGCTCTACGATACCAGTCCACTAAGGTTGTGACGTCAGTAATAGATTTATATTAATCGTACAGGAACGCGGAGCTCAAACGCATGGAACCCAACTAGTTAATAGATAAGCTACTTGCCTCAAGCGGCATTGGATTCATTTTGTAGAAAAATAGACACAACGCATCATCTGTAGAGAGTTAGTGTATAAACAAGCTGGTAAGGAAGAAATATAGACCTCACTGAGGAAATGATGTATAATAGTAATAATGGTAAGTTGAATGCTAGATGAGACTAGGCCGTGAGTGGGAGTTAACCAAGGAAACTGAGAAGTAGTAT

>s2099_CH_20_1996.01
 AAATGCGCTGATTGGTCAGTGTTATGGTTCTCTTACGATGAGCAATATCAGGTACATCGGGTGGCAGCCAATTAATTTAACTGTAAAACTCCAGCCACGGCGTGGCTAGATATCCAGATTATAAGCGTAAAGATTAGCAGGCACAAACGCCATAGCACTCTGGGAATATGAGGCTTAATAGTGTGGTGGGATAGAACGATCAGGCCGTAGGTTAAGAGTCTGTAATAACGGTATGCAAGTTGTGTAAAAATCTACCAAAGACTGGAGAGATATCAGGTTTTTTGAGTAAAGACAGGAAATCCACAACCAATTGCAGCGGTATATGGTCTGGGAAAGACAGATAATATAGTAGTGGTGGGGAACATTAATAGACACGGACTGCTGGCTGACGATTATAGGAATGAAGAATAGGAGCAAGTACAACTGACAGGGTAAATACTTGGGCAATTAATATTCCAGCTAATTTGAACAAATTCATCGAAGAATAAAAATTGACCATGTCCAGAGGTAAATGACTAATATATGTGACTAAGACGTTCGTTTTGGATAGCAAGTAGAAAATCAGTGGACAGAAAAGGAGATTCTAGAACACAATAGAAAAAAAGAGTGTTGTAGATCAAGGTGGACCAATTTAATGGTTACACGAGAAATCACGGATGAGAAGATCCTAGATGTGAGGTAAGTTGCTCTACGATACCAGTCCACTAAGGTTGTGACGTCAGTAATAGACTTATATTAATCGTACAGGAACGCGGAGCTCAAACGCATGGAACCCGACTAGTTAATAGATAAGCTACTTGCCTCAAGCGGCATTGGATTCATTTTGTAGAAAAATAGACACAACGCACCATCTGTAGAGAGTTGGTGTATAAACAAGCTGGTAAGGAAGAAATACAGACCTCACTGAGGAAATGCTGTATAATAGTAATAATGGTAAGTTGAATGCTAGATGAGACTAGGCCGTGAGTGGGAGTTAACCAAGGAGACTGAGAAGTAGTAT

>s2613_CH_30_1999.16
 AACTGCGCTGATTGGTCAGTGTTATGGTTCTCTTACGATGAGCAATATCAGGTACATCGGGTGGCAGCCAATTAATTTAACTGTAAAACTCCAGCCACGGCGTGGCTAGATATCCAGATTATAAGCGTAAAGATTAGCAGGCACAAACGCCATAGCACTCTGGGAATATGAGGCTTAATAGTGTGGTGGGATAGAACGATCAGGCCGTAGGTTAAGAGCCTGTAATAACGGTACGCAAATTGTGTAAAAATCTACCAAAGACTGGAGAGATATCCGGTTTTACGAGTAAAGACAGGAAATCCACAACCAATTGCAGCGGTATATGGTCTGGATAAGATAGATAATATAGTAGTGGTGGGGAACATTAATAAATACGGACTGCTGGCTGACGATTATAGGAGTGAACAATAGGAGCAAGTACAACTGACAGAGTAAATACTTGGGCAATTAGTATTCCAGCCAATTTGAACAAATTCATCGAAGAATAAAAATTGACCATGTCTAGAGGTAAATGACTAATATATGTGACTAAGACGTTCGTTTTGGATAGCAAATAGAAAATCAGTGGACAGAAAAGGAGATTCTAGAACACATTAGAAAAAAAGAGTGTTGTAGATCAAGGTGGACCAATTTAATGGTTACATGGGAAATCGCGGATGAGAAGATCCTAGATGTGAGGTAAGTTGCTCTACGATACCAGTCCACTAAGGTTGTGACGTCAGTAATAGATTTATATTAATCGTACAGGAACGCGGAGCTCAAACGCATGGAACCCGACTAGTTAGTAGATAAGCTACTTGCCTCAAGCGGCATTGGATTCATTTTGTAGAAAAATAGACACAGCGCATCATCTGTAGAGAGTTGGTATATAAACAAGCTGGTAAGGAAAAAATATAGACCTCACTGAGGAAATGCTGTATAATAGTAATAATGGTAAGTTGAATGTTAGATGAGACTAGGCCGTGAGTGGGAGTTAACCAAGGAAACTGAGAAATAGTAT

>s2056_CH_20_1998.42
 AACTGCGCTGATGGGTCAGTGTTATGGTTCTTTTACGATGAGCAATATCAGGTACATCGGGTGGCAGCCAATTAGTTTAACTGTAAAACTCCAGCCACGGCGTGGCTAGATATCCAGATTATAAGCGTAAAGATTAGCAGGCACAAACGCCATAGCACTCTGGGAATATGAGGCTTAATAGTGTGATGGGATAGAACGATCAGGCCGTAGGTTTAGAGTCTGTAATAACGGTATGCAGATTGTGTAAAAATCTACCAAAGACTGGAGAGATATGCGGTTTTTCGAGTAAAGACAGGAAATCCACAACCAATTGCAGCGGTATATGGTCTGGGAAAGAGAGATAATATAGTAGTGGTGGGGAACATTAATAAATACGGACTACTGGCTGACGATTATGGGAATGAACAATAGGAGCAAGTACAACTGACAGAGTAAATACTTGGGCAATTAGTATTCCAGCTAATTTGAACAAATTCATCGAAGAATAAAAATTGACCATGTCCAGAGGTAAATGACTAATATATGTGACTAAGACGTTCGTTTTGGATAGCAAATAGCAAATCAGTGGACAGAAAAGGAGATTCTAGAACGCATTAGAAAAAAAGAGTGTTGTAGATCAAAGTGGACCAATTTAATGGTTACATGAGAAATCACGGATGAGAAGATCCTAGATGTGAGGTAAGTTGCTCTACGATACCGGTCCACTAAGGTTGTGACGTCAGTAATAGATTTATATTAATCGTACAGGAACGCGGAGCTCAAACGCATGGAACTCGACTAGTTAGTAGATAAGCTACTTGCCTCAAGCGGCATTGGATTCATTTTGTAGAAAAATAGACACAACGCATCATCTGTAGAGAGTTGGTATATAAACAAGCTGGTAAGGAAGAAATACAGACCTCTCTGAGGAAATGCTGTATAATAGTAATAATGGTAAGTTGAATGCTAGATGAGACTAGGCCGTGAGTGGGAGTTAACCAAGGAAACTGAGAAATAGTAC

>s2194_CH_20_1999.41
 AAATGCGCTGATGGGTCAGTGTTATGGTTCTCTTACGATGAGCAATATCAGGTACATCGGGTGGCAGCCAATTAATTTAACTGTAAAACTCCAGCCACGGCGTGGCTAGATATCCAGATTATAAGCGTAAAGATTAGCAGGCACAAACGCCATAGCACTCTGGGAATATGAGGCTAAATAGTGTGGTGGGATAGAACGATCAGGCCGTAGGTTAAGAGGCTGTAATAACGGTATGCAAATTGTGTAAAAATCTACCAAAGACTGGAGAGATATCCGGTTTTTCGAGTAAAGACAGGAAATCCACAACTAATTGCAGCGGTATATGGTCTGGGAAAGACAGATAATATAGTAGTGGTGGGGAACATTAATAAATACGGACTACTGGCTGACGATTATGGGAATGAACAATAGGAGCAAGTACAACTGACAGAGTAAATACTTGGGCAATTAGTATTCCAACTAATTTGAACAAATTCATCGAAGAATAAAAATTGACCATGTCCAGAGGTAAATGACTAATATATGTGACTAAGACGTTCGTTTTGGATAGCAAATAGCAAATCAGTGGACAGAAAAGGAGATTCTAGAACACATTAGAAAAAAAGAGTGTTGTAGATCAAGGTGGACCAATTTAATGGTTACATGAGAAATCACGGATGAGAAGATCCTAGATGTGAGGTAAGTTGCTCTACGATACCGGTCCACTAAGGTTGTGACGTCAGTAATAGATTTATATTAATCGTACAGGAACGCGGAGCTCAAACGCATGGAACTCGACTAGTTAGTAGATAAGCTACTTGCCTCAAGCGGCATTGGATTCATTTTGTAGAAAAATAGACACACCGCATCATCTGTAGAGAGTTGGTATATAAACAAGCTGGTAAGGAACAAATGCAGACCTCACTGAGGAAATGCTGTATAATAGTAATAATGGTAAGTTGAATGCTAGATGAGACTAGGCCGTGAGTGGGAGTTAACCAAGGAAACTGAGAAATAGTAT

>s2081_CH_20_1995.22
 AACTGCGCTGATTGGTCAGTGTTATGGTTCTCTTACGATGAGCAATATCAGGTACATCGGGTGGCGGCCAATTAATTTAACTGTAAAACTCCAGCCACGGCGTGGCTAGATATCCAGATTATAAGCGTAAAGATTGGCAGGCACAAACGCCATAGCACTCTGGGAATATGAGGCTTAATAGTGTGGTGGGATAGAACGATCAGGCCGTAGGTTAAGAGTCTGTAATAACAGTATGCAAGTTGTGTAAAAATCTACCAAAGACTGGAGAGATATCCGGTTTTTCGAGTAAAGACAGGAAATCCACAACCAATTGCAACGGTGTATGGTCTGGGAAGGACAGGTAATATAGTAGTGGTGGGGAACATTAATAAATACGGACTGCTGGCTAACGATTATGGGAGTGAACAATAGGAGCAAATACAACTGACAGAGTAAATACTTGGGCAATTAGTATTCCAGCTAATTTGAACAAATTCATCGAAGAATAAAAATTGACCATGTACAGAGGTAAATGACTAATATATGTGACTAAGACATTCGTTTTGGATAGCAAATAAAAAATCAGTGGACAGAAAAGGAGATTCCAAAACACAATAGAAAAAAGGAGTGTTGTAGATCAAGGTGGCCCAATTTAATGGTTACATGAGAAATCGCGGATGAGAAGATCCTAGATGTGAGGTAAGTTGCTCTACGATACCAGTCCACTAAGGTTGTGACGTCAGTAATAGATTTATATTAATCGTACAGGAACGCGGAGCTCAAACGCATGGAACTCGACTAGTTAATAGATAAGCTACTTGCCTCAAGCGGCATTGGAATCATTTTGTAGAAAAATAGACACAACGCAGCATCTGTAGAGAGTTGGTGTATAAACAAGCTGGTAAGGAAGAAATACAGACCTCACTGAGGAAATGCTGTATAATAGTAATAATGGTAAGTTGAATGCTAGATGAGACTAGGCCGTGAGTGGGAGTTAACCAAGGAAACTGAGAAGTAGTAT

>s2080_CH_20_1996.24
 AACTGCGCTGATTGGTCAGTGTTATGGTTCTCTTACGATGAACAATATCAGGTACATCGGGTGGCGGCCAATTAATTTAACTGTAAAACTCCAGCCACGGCGTGGCTAGATATCCAGATTATAAGCGTAAAGATTAGCAGGCACAAACGCCATAGCACTCTGGGAATATGAGGCTTAATAGTGTGCTGGGATAGAACGATCAGGCCGTAGGTTAAGAGTCTGTAATAACAGTATGCAAGTTGTGTAAAAATCTACCAAAAACTGGAGAGATATCCGGTTTTTAGAGTAAAGACAGGAAATCCACAACAAATTGCAGCGGTATATGGTCTGGGAAAGACAGGTAATATAGTAGCGGTGGGGAACATTAATAAATACGGACTGCTGGCTAACGATTATGGGAATGAACAATAGGAGCAAGTACAACTGACAGAGTAAATACTTGGGCAATTAGTATTCCAGCCAATTTGAACAAATTCATCGAAGAATAAAAATTGACCATGTCCAGAGGTAAACGACTAATATATGTGACTAAGACATTCGTTTTGGATAGCAAATAAAAAATCAGTGGACAGAAAAGGAGATTCTAAAACGCAATAGAAAAAAAGAGTGTTGTAGATCAAGGTGGACCAATTTAATGGTTACATGAGAAATCACGGACGAGAAGATCCTAGATGTGAGGTAAGTTGCTCTACGATATCAGTCCACTAAGGTTGTGACGTCAGTAATAGATTTATATTAATCGTACAGGAACGTGGAGCTCAAACGCATGGAACCCGACTAGTTAATAGATAAGCTACTTGCCTCAAGCGGCATTGGATTCATTTTGTAGAAAAATAGGCACAACGCATCATCTGTAGAGAGTTGCTGTATAAACAAGCTGGTAAGGAAGAAATACAGACCTCACTGAGGAAATGCTGTATAATAGTAATAATGGTAAGTTGAATGCTAGATGAGACTAGGCCGTGAGTGGGAGTTAACCAAGGAAACTGAGAAGTAGTAT

>s2101_CH_20_1997.04
 AACTGCGCTGATTGGTCAGTGTTATGGTTCTCTTACGATGAACAATATCAGGTACATCGGGTGGCGGCCAATTAATTTAACTGTAAAACTCCAGCCACGGCGTGGCTAGATATCCAGATTATAAGCGTAAAGATTAGCAGGCACAAACGCCATAGCACTCTGGGAATATGAGGCTTAATAGTGTGCTGGGATAGAACGATCAGGCCGTAGGTTAAGAGTCTGTAATAACAGTATGCAAGTTGTGTAAAAATCTACCAAAAACTGGAGAGATATCTGGTTTTTAGAGTAAAGACAGGAAATCCACAACAAATTGCAGCGGTATATGGTCTGGGAAAGACAGGTAATATAGTAGCGGTGGGGAACATTAATAAATACGGACTGCTGGCTAACGATTATGGGAATGAACAATAGGAGCAAGTACAACTGACAGAGTAAATACTTGGGCAATTAGTATTCCAGCCAATTTGAACAAATTCATCGAAGAATAAAAATTGACCATGTCCAGAGGTAAACGACTAATATATGTGACTAAGACATTCGTTTTGGATAGCAAATAAAAAATCAGTGGACAGAAAAGGAGATTCTAAAACGCAATAGAAAAAAGGAGTGTTGTAGATCAAGGTGGACCAATTTAATGGTTACATGAGAAATCACGGATGAGAAGATCCTAGATGTGAGGTAAGTTGCTCTACGATACCAGTCCACTAAGGTTGTGACGTCAGTAATAGATTTATATTAATCGTACAGGAACGTGGAGCTCAAACGCATGGAACCCGACTAGTTAGTAGATAAGCTACTTGCCTCAAGCGGCATTGGATTCATTTTGTAGAAAAATAGACACAACGCATCATCTGTAGAGAGTTGCTGTATAAACAAGCTGGTAAGGAAGAAATACAGACCTCACTGAGGAAATGCTGTATAATAATAATAATGGTAAGTTAAATGCTAGATGAGACTAGGCCGTGAGTGGGAGTTAACCAAGGAAACTGGGAAGTAGTAT

>s2073_CH_20_1997.25
 AACTGCGCTGATTGGTCAGTGTTATGGTTCTCTTACGATGAGCAATATCAGGCACATCGGGTGGCAGCCAATTAATTTAACTGTAAAACTCCAGCCACGGCGTGGCTAGATATCCAGATTATAAGCGTAAAGATTAGCAAGCACAAACGCCGTAGCACTCTGGGAATATAAGACTTAATAGTGTGGTGGGATAGAACGATCAGGCCGTAGGTTAAGAGTCTGTAATAACAGTATGCAAGTTGTGTAAAAATCTACCAAAGACTGGAGAGATATCCGGTTTTTCGAGTAAAGACAGGAAATCCACAACTGATTGCAGCGGTATATGGTCTGGGAAAGACAGGTAATATAGTAGTGGTGGGGAACATTAATAAATACGGACTGCTGGCTAACGATTATGGGAATGAACAATAGGAGCAAGTACAACTGACAGAGTAAATGCTTGGGCAATTAGTATTCCAGCCAATTTGAACAAATTCATCGAAGAATAAAAATTGACCATGTTCAGAGGTAAATGACTAATATATGTGACTAAGACATTCGTTTTGGATAGCAAATAAAAGGTCAGTGGACAGAAAAGGAGATTCTAAAACACAATAGAGAAAAGGAGTGTTGTAGATCAAGGTGGACCAATTTAATGGTTACATGAGAAATCACGGATGAGAAGATCCTAGATGTGAGGTAAGTTGCTCTACGATACCAGTCCACTATGGTTGTGACGTCAGTAATAGATTTATATTAATCGTGCAGGAACGCGGAGCTCAAACGCATGGAACCCGACTAGTTAATAGATAAGCTACTTGCCTCAAGCGGCATTGGATTCGTTTTGTAGAAAAATAGACACAACGCATCATCTGTAGAGAGTTGGTGTATAAACAAGCTGGTAAGGAAGAAATGCAGACCTCACTGAGGAAATGCTGTATAATAGTAATAATGGTAAGTTGAATGCTAGATGAGACTAGGCCGTGAGTGGGAGTTAACCAAGGAAACTGAGAAGTAGTAT

>s1683_CH_10_2007.36
 AATTGCGCTGATTGGTCAGTGTTATGGTTCTCTTACGATGAGCAATATCAGGTACATCGGGTGGCAGCCAATTAATCTAACTGTAAAACTCCAGCCACGGCGTGGCTAGATATCCAGATTATAAGCGTAAAGATTAGCAGGCACAAACGCCATAGCACTCTGGGAATATAAGGCTTAGTAGTGTGGTGGGATAGAACGATCAGGCCGTAGGTTAAGAGTCTGTAATAACAGTATGCAAGTTGTGTAAAAATCTACCAAAGACTGGAGAGATATCCGGTTTTTCGAGTAAAGACAGGAAATCCACAACCGATTGCGTCGGTATATGGTCTGGGAAAGACAGGTAATATAGTAGTGGTGGGGAACATTAATAAATACGGACTGCTGGCTAACGATTGTGGGAATGAACAATAGGAGCGAGTACAACTGACAGAGTAAATACTTGGGCAATTAGTATTCCAGCCAATTTGAACAAATTCATCGAAGAATAAAAATTGACCATGTTCAGAGGTAAATGACTAATATATGTGACTAAGATATTCGTTTTGGATAGCAAATAAAAAATCAGTGGACAGAAAAGGAGATTCTAAAACACAATAGAAAAAAGGAGTGTTGTAGATCAAAGTGGACCAATTTAATGGTTACATGAGAAATCACGGATGAGAAGATCCTAGATGTGAGGTAAGTTGCTCTACGATACCAGTCCACTATGGTTGTGACGTCAGTAATAGATTTATATTAATCGTGCAGGAACGCGGAGCTCAAACGCATGGAACCCGACTAGTTAATAGATAAGCTAATTGCCTCAGGCGGCATTGGATTCGTTTTGTAGAAAAATAGACACAACGCATCATATGAAGAGGGTTGGTGTATAAACAAGCTGGTAAGGAAGAAATACAGACCTCACTGAGGAAATACTGTATAATAATAATAATGGTAAGTTGAATGCTAGATGAGACTAGGCCGTGAGTGGGAGTTAACCAAGGAAACTGAGAAGTAGTAT

>s2107_CH_20_1995.83
 AACTGCGCTGATTGGTCAGTGTTATGGTTCTTTTACGATGAGCAATATCAGGTACATCGGGTGGCAGCCAATTAATTTAACTGTAAAACTCCAGCCACGGCGTGGCTAGATATCCAGATTATAAGCGTAAAGATTAGCAGGCACAAACGCCATAGCACTCTGGGAATATAAGACTTAATAGTGTGATGGGATAGAACGATCAGGCCGTAGGTTAAGAGTCTGTAATAACAGTATGCAAATTGTGTAAAAATCTACCAAAGACTGGAGAGATATCCGGTTTTTCGAGTAAAGACAGGAAATCCACAACCAATTGCAGCGGTATATGGTCTGGGGAAGACAGGTAATATAGTAGTGGTGGGGAACATTAATAAATACGGACTGCTGGCTGACGATTATGGGAATGAACAATAGGAGCAAGTACAACTGACAGAGTAAATACTTGGGCAATTAGTATTCCAGCCAATTTGAACAAATTCATCGAAGAATAAAAATTGACCATGATCAGAGGTAAATGACTAATATATGTGACTAAGACATTCGTTTTGGATAGCAAATAAAAAATCAGTGGACAGAAACGGAGATTCTAAAACACAATAGAAAAAAGGAGTGTTGTAGATCAAGGTGGACCAATTTAATGGTTACATGAGAAATCACGGATGAGAAGATCCTAGATGTGAGGTAAGTTGCTCTACGATACCAGTCCACTATGGTTGTAACGTCAGTAATAGATTTATATTAATCGTGTAGGAACGCGGAGCTCAAACGCATGGAACCCGACTAGTTAATAGATAAGCTACTTGCCTCAAGCGGCATTGGATTCGTTTTGTAGAAAAATAGACACAACGCATCATCTGTAGAGAGTTGATGTATAAACAAGCTGGTAAGGAAGAAATACAGACCTCACTGAGGAAATGCTGTATAATAGTAATAATGGTAAGTTGAATGCTAGATGAGACTAGGCCGTGAGTGGGAGTTAACCAAGGAAACTGAGAAATAGTAT

>s2106_CH_20_1996.01
 AACTGCGCTGATTGGTCAGTGTTATGGTTCTCTTACGATGAGCAATATCAGGTACATCGGGTGACAGCCAATTAATTTAACTGTAAAACTCCAGCCACGGCGTGGCTAGATATCCCGATTATAAGCGTAAAGATTAGCAGGCACAAACGCCATAGCACTCTGGGAATATAAGGCTTAATAGTGTGGTGGGATAGAACGATCAGGCCGTAGGTTAAGAGGTTGTAATAACAGTATGCAAGTTGTGTAAAAATCTACCAAAGACTGGAGAGATATCCGGTTTTTCGAGTAAAGACAGGAAATCCACAACCAATTGCAGCGGTATATGGTCTGGGAAAGACAGGTAATATAGTAGTGGTGGGGAACATTAATAAATACGGACTGCTGGCTGACGATTATGGGAATGAACAATAGGAGCAAGTACAACTGACAGAGTAAATGCTTGGGCAATTAGTATTCCAGCCAATTTGAACAAATTCATCGAAGAATAAAAATTGACCATGTTCAGAGGTAAATGACTAATATATGTGACTAAGACATTCGTTTTGGATAGCAAATAAAAAATCAGTGGACAGAAAAGGAGATTCTAAAACACAATAGAAAAAAGGAGTGTTGTAGATCAAGGTGGACCAATTTAATGGTTACATGAGAAATCACGGATGAGAAGATCCTAGATGTGAGGTAAGTTGCTCTACGATACCAGTCCACTAAGGTTGTAGCGTCAGTAATCGATTTATATTAATCGTGCAGGAACGCGGAGCCCAAACGCATGGAACCCGACTAGTTAATAGATAAGCTGCTTGCCTCAGGCGGCATTGGATTCGTTTTGTAGAAAAATAGACACAACGCATCATCTGTAGAGAGTTGGTGTATAAACAAGCTGGTAAGGAAGAAATATAGACCTCACTGAGGAAATGCTGTATAATAGCAATAATGGTAAGTTGAATGCTAGATGAGACTAGGCCGTGAGTGGGAGTTAACCAAGGAAACTGGGAAGTAGTAT

>s2049_CH_20_1997.71
 AACTGCGCTGATTGGTCAGTGTTATGGTTCTCTTGCGATGAGCAATATCAGGTACATCGGGTGGCAGCCAATTAATTTAACTGTAAAACTACAGCCACGGCGTGGCTAGATATCCAGATTATAAGCGTAAAGATTAGCAGGCACAAACGCCATAGCATTCTGGGAATATGAGACTTAATAGTGTGGTGGGATAGAACGATCAGGCCGTAGGTTAAGAGTCTGTAATAACAGTATGCAAGTTGTGTAAAAATCTACCAAAGACTGGAGAGATATCCGGTTTTTCGAGTAAAGACAGGAAATCCACAACCAATTGCAGCGGTATATGGTCTGGGAGAGACAGGTAATATAGTAGCGGTGGGGAACATTAATAAATACGGACTGCTGGCTAACGATTCTGGGGATGAACAATAGGAGCAAGTACAACTGACAGAGTAAATCCTTGGGCAATTAGTATTCCAGCCAATTTGAACAAATTCATCGAAGAATAAAAATTGACCATGTCCAGAGGTAAATGACTAATATATGTGACTAAGACATTCGTTTTGGATAGCAAATAAGAAATCAGTGGACAGAAAAGGAGATTCTAAAACACAATAGAAAAAAGGAGTGTTGTAGATCAAGGTGGACCAATTTAATGGTTACATGAGAAATCACGGATGAGAAGATCCTAGATGTGAGGTAAGTTGCTCTACGATACCAGTCCACTAAGGTTGTGACGTCAATAATAGATTTATATCAATCGTACAGGAACGCGGAGCTCCAACGCATGGAACCCGACTAGTTAGTAGATAAGCTAGTTGCCTCAAGCGGCATTGGATTCATTTTGTAGAAAAATAGACACAACGCATCATCTGTAGAGAGTTGGTGTATAAACAAGCTGGTAAGGAAGAAATACAGACCTCGCTGAGGAAATGCTGTATAATAGTAATAATGGTAAGTTGAATGCTAGATGAGACTAGGTCGTGAGTGGGAGTTAACCAAGGAAACTGAGAAGTAGTAT

>s1167_CH_10_2009.16
 AACTGCGCTGATTGGTCAGTGTTATGGTTCTCTTACGATGAGCAGTATCAGGTACATCGGGTGGCAGCCAATTAATTTAATTGTAAAACTCCAGCCACGGCGTGGCTAGATATCCAGATTATAAGCGTAAAGATTAACAGGCACAAACGCCTTAGCACTCTGGGAATATGAGACTTAATAGTGTGATGGGATAGAATGATCAGGCCGTAGGTTAAAAGTCTGTAATAACGGTATGCACGTTGTGTAGAAATCTACCAAAGACTGGAGAGATATCCGGTTTTTCGAGTAAAGACAGGAAATCCACAACCAATTGCAGCGGTATATGGTCTGGGAAAAACAGGTGATATAGTAGTGGTGGGAAACATTAATAAATACGGACTGCTGGCTAACGATTATGGGAATGAATAATAAGAGCAAGTACAACTGACAGAGTAAATCCTTGGGCAATTAGTATTCCAGCCAATTTGAACAAATTCATCGAAGAATAAAAATTGACCATGTATGGGGGTAAATGACTAATATATGTGACTAAGACATTCGTTTTGGATAGCAAATAAAAAATCAGTGGACAGAAAAGGAGATTCTAGAACACAATAGAAAAAAGGAGTGTTGTAGATCAAAGTGGACCAATTTAATGGTTACATGAGAAACCACGGATGAGAAGATCCTAGATGTGAGGTAAGTTGCTCTACGATACCAGTCCACTAAGGTTGTGACGTCAGTAATAGATTTATATTAATCGTACAGGAACGCGGAGCTCCAACGCATGGAACCCGACTAGTTAATAGATAAGCTACTTGCCTCAAGCGGCATTGGATTCATTTTGTAAAAAAATAGACACAACGCATCATCTGTAGAGAGTTGGTGTATAAACAAGCTGGTAAGGAAGAAATATAGATTTCGCTGAGGGAATGCTGTATAATAATAATAATGGTAAGTTGAATGCTAGATGAGACTAGGCCGTGAGTGGGAGTTAACCAAGGAAACTGAGAAGTAGTAT

>s2174_CH_20_1997.27
 AACTGCGCTGATTGGTCAGTGTTATGGTTCTCTTACGATGAGCAGTATCAGGTACATCGGGTGGCAGCCAATTAATTTAATTGTAAAACTCCAGCCACGGCGTGGCTAGATATCCAGATTATAAGCGTAAAGATTAACAGGCACAAACGCCATAGCACTCTGGGAATATGAGACTTAATAGTGTGGTGGGATAGAAAGATCAGGCCGTAGGTTAAGAGTCTGTAATAACAGTATGCAAGTTGTGTAGAAATCTACCAAAGACTGGAGAGATATCCGGTTTTTCGAGTAAAGACAGGAAATCCACAACCAATTGCAGCGGTATATGGTCTGGGAAAGACAGGTGATATAGTAGTGGTGGGGAACATTAATAAATACGGACTGCTGGCTAACGATTATGGGAATGAATAATAGGAGCGAGTACAACTGACAGAGTAAATCCTTGGGCAATTAGTATTCCAGCCAATTTGAACAAATTCATCGAAGAATAAAAATTGACCATGTATAGAGGTAAATGACTAATATATGTGACTAAGACATTCGTTTTGGATAGCAAATAAAAAATCAGTGGACAGAAAAGGAGATTCTAGAACACAATAGAAAAAAGGAGTGTTGTAGATCAAAGTGGACCAATTTAATGGTTACATGAGAAATCACGGATGAGAAGATCCTAGATGTGAGGTAAGTTGCTCTACGATACCAGTCCACTAAGGTTGTGACGTCAGTAATAGATTTATATTAATCGTACAGGAACGCGGAGCTCCAACGCATGGAACCCGACTAGTTAATAGATAAGCTACTTGCCTCAAGCGGCATTGGATTCGTTTTGTAGAAAAATAGACACAACGCATCATCTGTAGAGAGTTGGTGTATAAACAAGCTGGTAAGGAAGAAATACAGATTTCGCTGAGGGAATGCTGTATAATAATAATAATGGTAAGTTGAATGCTAGATGAGACTAGGCCGTGAGTGGGAGTTAACCAAGGAAACTGAGAAGTAGTAT

>s2159_CH_20_1996.85
 AACTGCGCTGATTGGTCAGTGTTATGGTTCTCTTACGATGAGCAGTATCAGGTACATCGGGTGGCAGCCAATTAATTTAATTGTAAAACTCCAGCCACGGCGTGGCTAGATATCCAGATTATAAGCGTAAAGATTAGCAGGCACAAACGCCATAGCACTCTGGGAATATGAGGCCTAATAGTGTGGTGGGATAGAACGATCAGGCCGTAGGTTAAGAGTCTGCAATAACAGTATGCAAGTTGTGTAAAAATCTACCAAAGACTGGAGAGATATCCGGTTTTTCGAGTAAAGACAGGAAATCCACAACCAATTGCAGCGGTATATGGTCTGGGAAAGAAAGGTGATATAGTAGTGGTGGGGAACATTAATAAATACGGACTGCTGGCTAACGATTATGGGAATGAATAATAGGAGCAAGTACAACTGACAGAGTAAATCCTTGGGCAATTAGTATTCCAGCCAATTTGAACAAATTCATCGAAGAATAAAAATTGACCATGTATAGAGGTAAATGACTAATATATGTGACTAAGACATTCGTTTTGGATAGCAAATAAAAAATCAGTGGACAGAAAAGGAGATTCTAAAACACACTAGAAAAAAGGAGTGTTGTAGATCAAGGTGGACCAATTTAATGGTTACATGAGAAATCACGGACGAGAAGATCCTAGATGTGAGGTAAGTTGCTCTACGATACCAGTCCACTAAGGTTGTGACGTCAGTAATAGATTTATATTAATCGTACAGGAACGCGGAGCTCCAACGCATGGAACCCGACTAGTTAATAGATAAGCTACTTGCCTCAAGCGGCATTGGATTCATTTTGTAGAAAAATAGACACAACGCATCATCTGTAGAGAGTTGGTGTATAAACAAGCTGGTAAGGAAGAAATACAGATTTCGCTGAGGAAATGCTGTATAATAGTAATAATGGTAAGTTGAATGCTAGATGAGACTAGGCCGTGAGTGGGAGTTAACCAAAGAAACTGAGAAGTAGTAT

>s430_CH_10_1995.95
 AACTGCGCTGATTGGTCAGTGTTATGGTTCTCTTGCGATGAGCAGTATCAGGTACATCGGGTGGCAGCCAATTAATCTAATTGTAAAACTCCAGCCACGGCGTGGCTAGATATCCAGATTATAAGCGTAAAGATTAGCAGGCACAAACGCCATAGCACTCTGGGAATATGAGGCTTAATAGTGTGGTGGGATAGAACGATCAGGCCGTAGGTTAAGAGTCTGTAATAACAGTATGCAAGTTGTGTAAAAATCTACCAAAGACTGGAGAGATATCCGGTTTTTCGAGTAAAAACAGGAAATCCACAACCAATTGCAGCGGTATATGGTCTAGGAAAGACAAGTGATATAGTAGTGGTGGGGAACATTAATAAATACGGACTGCTGGCTAACGATTATGGGAATGAATAATAGGAGCAAGTACAACTGACAGAGTAAATCCTTGGGCAATTAGTATTCCAGCCAATTTGAACAAATTCATCGAAGAATAAAAATTGACCATGTATAGAGGTAAATAACTAATATATGTGACTAAGACATTCGTTTTGGATAGCAAATAAAAAGTCAGTGGACAGAAAAGGAGATTCTAAAACGCAATAGAAAAAAGGAGTGTTGTAGATCAAGGTGGACCAATTTAATGGTTACATGAGAAATCACGGATGAGAAGATCCTAGATGTGAGGTAAGTTGCTCTACGATACCAGTCCACTAAGGTTGTGACGTCAGTAATAGATTTATATTAATCGTACAGGAACGCGGAGCTCCAACGCATGGAACCCGACTAGTTAATAGATAAGCTACTTGCCTCAAGCGGCATTGGATTCATTTTGTAGAAAAGTAGACACAACGCATCATCTGTAGAGAGTTGGTGTATAAACAAACTGGTAAGGAGGAAATACAGATTTCGCTGAGGAAATGCTGTATAATAGTAATAATGGTAAGTTGAATGCTAGATGAGACTAGGCCGTGAGTGGGAGTTAACCAAGGAAACTGAGAAGTAGTAT

>s730_CH_10_2002.02
 AACTGCGCTGATTGGTCAGTGTTATGGTTCTCTTACGATGAGCAGTATCAGGTACATCGGGTGGCAGCCAATTAATTTAATTGTAAAACTCCAGCCACGGCGTGGCTAGATATCCAGATTATAAGCGTAAAGATTAGCAGGCACAAACGCCATAGCACTCTGGGAATATGAGGCTTAATAGTGTGGTGGGATAGAACGATCAGGCCGTAGGTTAAGAGTCTGTAATAACAGTATGCAAGTTGTGTAAAAATCTACCAAAGACTGGAGAGATATCCGGTTTTTCGAGTAAAAACAGGAAATCCACAACAAATTGCAGCGGTATATGGCCTAGGAAAGACAGGTGATATAGTAGTGGTGGGGAACATTAATAAATATGGACTGCTGGCTAACGATTATAGGAATGAATAATAGGAGCAAGTACAACTGACGGAGTAAATCCTTGGGCAATTAGTATTCCAGCGAATTTGAACAAATTCATCGAAGAATAAAAATTGACCATGTATAGAGGTAAATAACTAATATATGTGACTAAGACATTCGATTTGGATAGCAAATAAAAAGTCAGTGGACAGAAAAGGAGATTCTAAAACGCAGTAGAGAAAAGGAGTGTTGTAGATCAAGGTGGACCAATTTAATGGTTACATGAGAAATCACGGATGAGAAGATCCTAGATGTGAGGTAAGTTGCTCTACGATACCAGTCCACTAAGGTTGTGACGTCAGTAATAGATTTATATTAATCGTACAGGAACGCGGAGCTCCAACGCATGGAACCCGACTAGTTAATAGATAAGCTACTTGCCTCAAGCGGCATTGGATTCGTTTTGTAGAAAAATAGACACAACGCATCATCTGTAGAGAGCTGGTGTATAAACAAGCTGGTAAGGAAAAAATACAGATTTCGCCGAGGAAATGCTGTATAATAGTAATAATGGTAAGTTGAATGCTAGATGAGACTAGGCCGTGAGTGGGAGTTAACCAAGGAAACTGAGAAGTAGTAT

>s1495_CH_10_2004.19
 AACTGCGCTGATTGGTCAGTGTTATGGTTCTCTTACGATGAGCAGTATCAGGTACATCGGGTGGCAGCCAATTAATTTAATTGTAAAACTCCAGCCACGGCGTAGCTAGATATCCAGATTATAAGCGTAAAGATTAGCAGGCACAAACGCCATAGCACTCTGGGAATATGAGGCTTAATAGTGTGGTGGGATAGAACGATCAGGCCGTAGGTTAAGAGTCTGTAATAACAGTATGCAAGTTGTGTAAAAATCTACCAAAGACTGGAGAGATATCCGGTTTTTCGAGTAAAAACAGGAAATCCACAACAAATTGCAGCGGTATATGGTCTGGTAAAGACAGGTGATATAGTAGTGGTGGGGAACATTAATAAATACGGACTGCTGGCTAACGATTATGGGAATGAATAATAGGAGCAAGTACAACCGACGGAGTAAATCCTTGGGCAATTAGTATTCCATCTAATTTGAACAAATTCATCGAAGAATAAAAATTGACCATGTAGAGAGGTAAATAACTAATATATGTGACTAAGACATTCGTTTTGGATAGCAAATAAAAAGTCAGTGGACAGAAAAGGAGATTCTAAAACGCAGTAGAGAAAAGGAGTGTTGTAGATCAAGGTGGACCAATTTAATGGTTACATGAGAAATCACGGATGAGAAGATCCTAGATGTGAGGTAAGTTGCTCTACGATACCAGTCTACTAAGGTTGTGACGTCAGTAATAGATTTATATTAATCGTACAGGAACGCGGAGCTCCAACGCATGGAACCCGACTAGTTAATAGATAAGCTACTTGCCTCAAGCGGCATTGGATTCGTTTTGTAGAAAAATAGACACAACGCATCATTTGTAGAGAGCTGGTGTATAAACAAGCTGGTAAGGAAGAAATACAGATTTCGCTGAGGAAATGCTGTATAATAATAATAATGGTAAGTTGAATGCTAGATGAGACTAGGCCGTGAGTGGGAGTTAACCAAGGAAACTGAGAAGTAGTAT

>s728_CH_10_2000.08
 AACTGCGCTGATTGGTCAGTGTTATGGTTCTCTTACGATGAGCAGTATCAGGTACATCGGGTGGCAGCCAATTAATTTAATTGTAAAACTCCAGCCACGGCGTGGCTAGATATCCAGATTATAAGCGTAAAGATTAGCAGGCACAAACGCCATAGCACTCTGGGAATATGAGGCTTAATAGTGTGATGGGATAGAACGATCAGGCCGTAGGTTAAGAGTCTGTAATAACAGTATGCAAGTTGTGTAAAAATCTACCAAAGACTGGAGAGATATCCGGTTTTTCGAGTAAAAACAGGAAATCCACAACAAATTGCAGCGGTATATGGTCTAGGAAAGACAGGTGATATAGTAGTGGTGGGGAACATTAATAAATACGGACTGCTGGCTAACGATTATGGGAATGAATAATAGGAGCAAGTACAACTGACGGAGTAAATCCTTGGGCAATTAGTATTCCAGCGAATTTGAACAAATTCATCGAAGAATAAAAATTGACCATGTATAGAGGTAAATAACTAATATATGTGACTAAGACATTCGTTTTGGATAGCAAATAAAAAGTCAGTGGACAGAAAAGGAGATTCTAAAACGCAGTAGAGAAAAGGAGTGTTGTAGATCAAGGTGGACCAATTTAATGGTTACATGAGAAATCACGGATGAGAAGATCCTAGATGTGAGGTAAGTTGCTCTACGATACCAGTCCACTAAGGTTGTGACGTCAGTAATAGATTTATATTAATCGTACAGGAACGCGGAGCTCCAACGCATGGAACCCGACTAGTTAATAGATAAGCTACTTGCCTCAAGCGGCATTGGATTCGTTTTGTAGAAAAATAGACACAACGCATCATCTGTAGAGAGCTGGTGTATAAACAAGCTGGTAAGGAAGAAATACAGATTTCGCTGAGGAAATGCTGTATAATAATAATAATGGTAAGTTGAATGCTAGATGAGACTAGGCCGTGAGTGGGAGTTAACCAAGGAAACTGAGAAGTAGTAT

>s2208_CH_20_2000.09
 AACTGCGCTGATTGGTCAGTGTTATGGTTCTCTTACGATGAGCAGTATCAGGTACATCGGGTGGCAGCCAATTAATTTAATTGTAAAACTCCAGCCACGGCGTGGCTAGATATCCAGATTATAAGCGTAAAGATTAGCAGGCACAAACGCCATAGCACTCTGGGAATATGAGGCTTAATAGTGTGATGGGATAGAACGATCAGGCCGTAGGTTAAGAGTCTGTAATAACAGTATGCAAGTTGTGTAAAAATCTACCAAAGACTGGAGAGATATCCGGTTTTTCGAGTAAAAACAGGAAATCCACAACAAATTGCAGCGGTATATGGTCTAGGAAAGACAGGTGATATAGTAGTGGTGGGGAACATTAATAAATACGGACTGCTGGCTAACGATTATGGGAATGAATAATAGGAGCAAGTACAACTGACGGAGTAAATCCTTGGGCAATTAGTATTCCAGCGAATTTGAACAAATTCATCGAAGAATAAAAATTGACCATGTATAGAGGTAAATAACTAATATATGTGACTAAGACATTCGTTTTGGATAGCAAATAAAAAGTCAGTGGACAGAAAAGGAGATTCTAAAACGCAGTAGAGAAAAGGAGTGTTGTAGATCAAGGTGGACCAATTTAATGGTTACATGAGAAATCACGGATGAGAAGATCCTAGATGTGAGGTAAGTTGCTCTACGATACCAGTCCACTAAGGTTGTGACGTCAGTAATAGATTTATATTAATCGTACAGGAACGCGGAGCTCCAACGCATGGAACCCGACTAGTTAATAGATAAGCTACTTGCCTCAAGCGGCATTGGATTCGTTTTGTAGAAAAATAGACACAACGCATCATCTGTAGAGAGCTGGTGTATAAACAAGCTGGTAAGGAAGAAATACAGATTTCGCTGAGGAAATGCTGTATAATAATAATAATGGTAAGTTGAATGCTAGATGAGACTAGGCCGTGAGTGGGAGTTAACCAAGGAAACTGAGAAGTAGTAT

>s2043_CH_20_1995.72
 AATTGCGCTGATTGGTCAGTGTTATGGTTCTCTTGCGATGAGCAATATCAGGTACATCGGGCGGCACCCAATTAATTTAACTGTAAAACTCCAGCCACGGCGTGGCTAGATATCCAGATTATAAGCGTAAAGATTAACAGGCACAAACGCCGTAGCACTCTGGGAATATGAGGCTTAATAGTGTGGTGGGATAGAACGATCAGGCCGTAGGTTAAGAGTCTGTAATAACGGTATGCACGTTGTGTAAAAATCTACCAAAGACTGGAGAGATATCCGGTTTTTCGAGTAAAGACAGGAAATCCGCTACCAATTGCGGCGGTATATGGTCTGGAAAGGACAGGTAATATAGTAGTGGTGGGAAACATTAATAAATACGGACTGCTGGCTGACGATTATGGGAATGAACAATAGGAGCAAGTACAACTGACAGAGTAAATACTTGGGCAATTAGTATTCCAGCTAATTTGAACAAATTCATCGAAGAATAAAAATTGACCATGTCCAGAGGTAAATGACTAATATATGTGACTAAGACGTTCGTTTTGGATAGCAAATAAGAAATCAGTGGACAGAAAAGGAGATTCTAGAACGCAACAGAAAAAAGGAGTGTTGTAGATCAAGGTGGACCAATTTAATGGTTACACGAGAAATCACGGATGAGAAGATCCTAGATGTGAGGTAAGTTGCTCTACGATAGCAGTCCACTAAGGTTGTGACGTCAGTAATAGATTTATATTAATCGTACAGGAACGCGGAGCTCAAACGCATGGAACCCGACTGGTTAATAGATAAGCTACTTGCCTCAGGCGGCATTGGATTCATTTTGTAGAAAAATAGACACAACGCATCATCTGTAGAGAGTTGGTGTATAAACAAACTGGTAAGGAAGAAATGAAGACCTAACTGAGGAAATGCTGTATAATAGTAATAATGGTAAGTTGAATGTTAGATGAGACTAGGCCGTGAGTGGGAGTTAACCAAAGAAACTGAGAAGTAGTAT

>s2487_CH_30_2010.38
 AAATGCGCTGATTGGTCAGTGTTATGGTTCTTTTCCGATGAGCAATATCAGGTACATCAGGTGGCAGCCAATTAATTTAACTGTAAAACTCCAGCCACGGCGTAGCTAGATATCCAGATTATAAGCGTAAAGATTAGCGGGCACAAACGCTATAGCACTCTGGGAATATGAGGCTTAATAGTGTGCTGGGATAGAACGATCAGGCCGTAGGTTAACAGTCTGTAATAACAGTATGCAAGTTGTGTAAAAATCTACCAAAGACTGGAGAGATATCCGGTTTTTCGAGTAAAGACAAGAAATCCACAACCAATTGCAGCGGTGTATGGTCTGGGAAAGAAAGGTAATATAGTAGTGGTGGGAAACATTAATAAATACGGACTGCTGGCTGACGATTATGGGAATGAACAATAGGAGCAAGTACGACTGACAGAGTAAATACTTGGGCAATTAGTATTCCAACTAATTTGAACAAATTCATCGAAGAATAAAAATTGACCATGTCCAGAGGTAAATGACTAATATATGTGACTAAGACATTCGTTTTGGATAGCAAATAAAAGATCAGTGGACAGAAAAGGAGATTCTAAAGCACAATAGAAAAAAAGAGTGTTGTAGGTCAAGGTGGACCAATTTAATGGTTACATGAGAAATCACGGATGAGAAGATCCTAGATATGAGGTAAGTTGCTCTGCGATAGCGGTCCACTAGGGTTGTAACGTCAGTAATAGATTTATATTAATCGTACAGAAACGCGGAGCTCAAACGCATGGAACCCGACTAGTTAGTAGATAAGCTACTTGCCTCAGGCGGCATTGGATTCATTTTGTAGAAAAATAGGCACAACGCATCATCTGTAGAGAGTTGGTGTATAAACAAACTGGTAAGGAAGAAATACAGACCTCTCTAAGGAAATGCTGTATAATAGTAATAATAGTAAGTTGAATGCTAGATGAAACTAGGCCGTGAGTGGGAGTTAACCAAGGACACTGAGAAGTAGTAT

>s1713_CH_10_2008.37
 AACTGCGCTGACTGGTCAGTGTTATGGTTCTTTTGCGATGAACAGTATCAGGTACATCGGGTGGCAGCCAATTAATTTAACTGTAAAACTCCAGCCACGGCGTGGCTAGATATCCAGATTATAAGCGTAAAGATTAGCAGGCACAGACGCCATAGCACTCTGGGAATATGAGACTTACTAGTGTGGTGGGATAGAACGATCAGGCCGTAGGTTAAAAGTCTGTAATAACGGTACGCAAGTTGTGTAAAAATCTACCAAAGACTGGAGAGATACACGGTTTTTCGAGTAAAGACAGGAAATCCACAACCAATTGCAGCGGTATATGGTCTGGGAAAGACAGGTAATATAGTAGTGGTGGGGAACATTAATAAACACGGACTGCTGGCTGACGATTATGGGAATGAACAATAGGAGCAAATACAACTGACAGAGTAAATGCTTGGGCAATTAGTATTCCAGCTAATTCGAACAAATTCATCGAGGAATAAAAATTGACCATGTCCAGAGGTAAATGACTAATATATGTGACTAAGACGTTCGTTTTGGATAGCAAATAGAAAATCAGTGGACAGAAAAGGAGATTCCAAAACACAATAGAAAAAAGGAGTGTCGTAGGTCAAGGTGGACCAATTTAATGGTTACATGAGAAATCACGGATGAGAAGATCCTAGATGTGAGGTAAGTTGCTCTACGACACCAGTCCACTAAGCTTGTGACGTCAGTAATAGATTTATATTAATCGTACAGAAACGCGGAGCTCAAACGCATGGAACCCGACTAGTTAATAGATAAGCTATTTGCCTTAAGCGGCATTGGATTCATTTTGTAGAAAAATAGACACAACGCATCATCTGTAGAGAGTTGGTATATAAACAAGCTGGTAAGGAAGAAATACAGACCTCACTGAGGGAATGCTGTATAATAGTAATAATGGTAAGTTGAATGCTAGATGAAACTAGGCCGTGAGTGGGAGTTAACCAAAGAGACTGGGAAGTAGTAT

>s1027_CH_10_2006.81
 AACTGCGCTGACTGGTCAGTGTTATGGTTCTTTTACGATGAACAGTATCAGGTACATCGGGTGGCAGCCAATTAATTTAACTGTAAAACTCCAGCCACGGCGTGGCTAGATATCCAGATTATAAGCGTAAAGATTAGCAGGCACAGACGCCATAGCACTCTGGGAATATGAGACTTACTAGTGTGGTGGGATAGAACGATCAGGCCGTAGGTTAAAAGTCTATAATAACGGTACGCAAGTTGTGTAAAAATCTACCAAAGACTGGAGAGATACACGGTTTTTAGAGTAAAGACAGGAAATCCACAACCAATTGCAGCGGTATATGGTCTGGGAAAGACAGGTAATATAGTAGTGGTGGGAAACATTAATAAACACGGACTGCTGGCTGACGATTATGGGAATGAACAATAGGAGCAAATACAACTGACAGAGTAAATGCTTGGGCAATTAGTATTCCAGCTAATTTGAACAAATTCATCGAGGAATAAAAATTGACCATGTCCAGAGGTAAATGACTAATATATGTGACTAAGACGTTCGTTTTGGATAGCAAATAGAAAATCAGTGGACAGAAAAGGAGATTCCAAAACACAATAGAAAAAAGGAGTGTCGTAGATCAAGGTGGACCAATTTAATGGTTACATGAGAAATCACGGATGAGAAGATCCTAGATGTGAGGTAAGTTGCTCTACGACACCAGTCCACTAAGCTTGTGACGTCAGTAATAGATTTATATTAATCGTACAGAAACGCGGAGCTCAAACGCATGGAACCCGACTAGTTAATAGATAAGCTATTTGCCTTAAGCGGCATTGGATTCATTTTGTAGAAAAATAGACACAACGCATCATCTGTAGAGAGTTGGTGTATAAACAAGCTGGTAAGGAAGAAATACAGACCTCACTGAGGGAATGCTGTATAATAGCAATAATGGTAAGTTGAATGCTAGATGAAACTAGGCCGTGAGTGGGAGTTAACCAAAGAGACTGGGAAGTAGTAT

>s1970_CH_10_2011.51
 AACTGCGCTGACTGGTCAGTGTTATGGTTCTTTTACGATGAACAGTATCAGGTACATCGGGTGGCGGCCAATTAATTTAACTGTAAAACTCCAGCCACGGCGTGGCTAGATATCCAGATTATAAGCGTAAAGATTAGCAGGCACAGACGCTATAGCACTCTGGGAATATGAGACTTACTAGTGTGGTGGGATAGAACGATCAGGCCGTAGGTTAAAAGTCTGTAATAACAGTACGCAAGTTGTGTAAAAATCTACCAAAGACTGGAGAGATACACGGTTTATAGAGTAAAGACAGGAAATCCACAACCAATTGCAGCGGTATATGGTCTGGGAAAGACAGGTAATATAGTAGTGGTGGGAAACATTAATAAACACGGACTGCTGGCTGACGATTATGGGAATGAATAATAGGAGCAAATACAACTGACAGAGTAAATGCTTGGGCAATTAGTATTCCAGCTAATTTGAACAAATTCATCGAGGAATAAAAATTGACCATGTCCAGAGGTAAATGACTAATATATGTGACTAAGACGTTCGTTTTGGATAGCAAATAGAAGATCAGTGGACAGAAAAGGAGATTCCAAAACACAATAGAAAAAAAGAGTGTCGTAGATCAAGGTGGACCAATTTAATGGTTACATGAGAAATCACGGATGAGAAGATCCTAGATGTGAGGTAAGTTGCTCTACGACACCAGTCCACTAAGCTTGTGACGTCAGTAATAGATTTATATTAATCGTACAGAAACGCGGAGCTCAAACGCATGGAACCCGACTAGTTAATAGATAAGCTATTTGCCTTAAGCGGCATTGGATTCATTTTGTAGAAAAATAGACACAACGCATCATCTGTAGAGAGTTGGTGTATAAACAAGCTGGTAAGGAAGAAATACAGACTTCACTGAGGGAATGCTGTATAATAGTAATAATGGTAAGTTGAATGCTAGATGAAACTAGGCCGTGAGTGGGAGTTAACCAAAGAGACTGGGAAGTAGTAT

>s1306_CH_10_2005.03
 AACTGCGCTGACTGGTCAGTGTTATGGTTCTTTTACGATGAACAGTATCAGGTACATCGGGTGGCAGCCAATTAATTTAACTGTAAAACTCCAGCCACGGCGTGGCTAGATATCCAGATTATAAGCGTAAAGATTAGCAGGCACAGACGCCATAGCACTCTGGGAATATGAGACTTACTAGTGTGGTGGGATAGAACGATCAGGCCGTAGGTTAAAAGTCTGTAATAACGGTACGCAAGTTGTGTAAAAATCTACCAAAGACTGGAGAGATACACGGTTTTTCGAGTAAAGACAGGAAATCCACAACCAATTGCAGCGGTATATGGTCTGGGAAAGACAGGTAATATAGTAGTGGTGGGGAACATTAATAAACACGGACTGCTGGCTGACGATTATGGGAATGAACAATAGGAGCAAATACAACTGACAGAGTAAATGCTTGGGCAATTAGTATTCCAGCTAATTTGAACAAATTCATCGAGGAATAAAAATTGACCATGTCCAGAGGTAAATGACTAATATATGTGACTAAGACGTTCGTTTTGGATAGCAAATAGAAAATCAGTGGACAGAAAAGGAGATTCCAAAACACAATAGAAGAAAGGAGTGTCGTAGATCAAGGTGGACCAATTTAATGGTTACATGAGAAATCACGGATGAGAAGATCCTAGATGTGAGGTAAGTTGCTCTACGACACCAGTCCACTAAGCTTGTGACGTCAGTAATAGATTTATATTAATCGTACAGAAACGCGGAGCTCAAACGCATGGAACCCGACTAGTTAATAGATAAGCTATTTGCCTTAAGCGGCATTGGATTCATTTTGTAGAAAAATAGACACAACGCATCATCTGTAGAGAGTCGGTGTATAAACAAGCTGGTAAGGAAGAAATACAGACCTCACTGAGGGAATGCTGTATAATAGTAATAATGGTAAGTTGAATGCTAGATGAAACTAGGCCGTGAGTGGGAGTTAACCAAAGAGACTGGGAAGTAGTAT

>s1768_CH_10_2009.36
 AACTGCGCTGACTGGTCAGTGTTATGGTTCTTTTACGATGAACAGTATCAGGTACATCGGGTGGCAGCCAATTAATTTAACTGTAAAACTCCAGCCACGGCGTGGCTAGATATCCAGATTATAAGCGTAAAGATTAGCAGGCACAGACGCCATAGCACTCTGGGAATATGAGACTTACTAGTGTGGTGGGATAGAACGATCAGGCCGTAGGTTAAAAGTCTGTAATAACGGTACGCAAGTTGTGTAAAAATCTACCAAAGACTGGAGAGATACGCGGTTTTTCGAGTAAAGACAGGAAATCCACAACCAATTGCAGCGGTGTATGGTCTGGGAAAGACAGGTAATATAGTAGTGGTGGGGAACATTAATAAACATGGACTGCTGGCTGACGATTATGGGAATGAACAATAGGAGCAAATACAACTGACAGAGTAAATACTTGGGCAATTAGTATTCCAGCTAATTTGAACAAATTCATCGAGGAATAAAAATTGACCATGTCCAGAGGTAAATAACTAATATATGTGACTAAGACGTTCGTTTTGGGTAGCAAATAGAAAATCAGTGGACAGAAAAGGAGATTCCAAAACACAATAGAAGAAAGGAGTGTCGTAGATCAAGGTGGACCAATTTAATGGTTACATGAGAAATCACGGATGAGAAGATCCTAGATGTGAGGTAAGTTGCTCTACGACACCAGTCCACTAAGCTTGTGACGTCAGTAATAGATTTATATTAACCGTACAGAAACGCGGAGCTCAAACGCATGGAACCCGACTAGTTAATAGATAAGCTATTTGCCTTAAGCGGCATTGGATTCATTTTGTAGAAAAATAGACACAACGCATCATCTGTAGAGAGTCGGTGTATAAACAAGCTGGTAAGGAAGAAATACAGACCTCACTGAGGGAATGCTGTATAATAGTAATAATGGTAAGTTGAATGCTAGATGAAACTAGGCCGTGAGTGGGAGTTAACCAAAGAGACTGGGAAGTAGTAT

>s1793_CH_10_2009.33
 AACTGCGCTGACTGGTCAGTGTTATGGTTCTTTTACGATGAACAGTATCAGGTACATCGGGTGGCAGCCAATTAATTTAACTGTAAAACTCCAGCCACGGCGTGGCTAGATATCCAGATTATAAGCGTAAAGATTAGCAGGCACAGACGCCATAGCACTCTGGGAATATGAGACTTACTAGTGTGGTGGGATAGAACGATCAGGCCGTAGGTTAACAGTCTGTAATAACGGTACGCAAGTTGTGTAGAAATCTACCAAAGACTGGAGAGATACGCGGTTTTTCGAGTAAAGACAGGAAATCCACAACCAATTGCAGCGGTGTATGGTCTGGGAAAGACAGGTAATATAGTAGTGGTGGGGAACATTAATAAACATGGACTGCTGGCTGACGATTATGGGAATGAACAATAGGAGCAAATACAACTGACAGAGTAAATACTTGGGCAATTAGTATTCCAGCTAATTTGAACAAATTCATCGAGGAATAAAAATTGACCATGTCCAGAGGTAAATAACTAATATATGTGACTAAGACGTTCGTTTTGGATAGCAAATAGAAAATCAGTGGACAGAAAAGGAGATTCCAAAACACAATAGAAGAAAGGAGTGTCGTAGATCAAGGTGGACCAATTTAATGGTTACATGAGAAATCACGGATGAGAAGATCCTAGATGTGAGGTAAGTTGCTCTACGACACCAGTCCACTAAGCTTGTGACGTCAGTAATAGATTTATATTAATCGTACAGAAACGCGGAGCTCAAACGCATGGAACCCGACTAGTTAATAGATAAGCTATTTGCCTTAAGCGGCATTGGATTCATTTTGTAGAAAAATAGACACAACGCATCATCTGTAGAGAGTCGGTGTATAAACAAGCTGGTAAGGAAGAAATACAGACCTCACTGAGGGAATGCTGTATAATAGTAATAATGGTAAGTTGAATGCTAGATGAAACTAGGCCGTGAGTGGGAGTTAACCAAAGAGACTGGGAAGTAGTAT

>s1461_CH_10_2003.95
 AATTGCGCTGACTGGTCAGTGTTATGGTTCTTTTACGATGAACAGTATCAGGTACATCGGGTGGCAGCCAATTAATTTAACTGTAAAACTCCAGCCACGGCGTGGCTAGATATCCAGATTATAAGCGTAAAGATTAGCAGGCACAGACGCCATAGCACTCTGGGAATATGAGGCTTACTAGTGTGGTGGGATAGAACGATCAGGCCGTAGGTTAAAAGTCTGTAATAACGGTACGCAAATTGTGTAAAAATCTACCAAAGACTGGAGAGATACACGGTTTTTCGAGTAAAGACAGGAAATCCACAACCAATTGCAGCGGTATATGGTCTGGGAAAGACAGGTAATATAGTAGTGGTGGGGAACATTAATAAACACGGACTGCTGGCTGACGATTATGGGAATGAACAATAGGAGCAAGTACAACTGACAGAGTAAATACTTGGGCAATTAGTATTCCAACTAATTTGAACAAATTCATCGAGGAATAAAAATTGACCATGTCCAGAGGTAAATGACTAATATATGTGACTAAGACGTTCGTTTTGGATAGCAAATAGAAAATCAGTGGACAGAAAAGGAGATTCTAAAACACAATAGAAAAAAGGAGTGTCGTAGATCAAGGTGGACCAATTTAATGGTTACATGAGAAATCACGGATGAGAAGATCCTAGATGTGAGGTAAGTTGCTCTACGACACCAGTCCACTAAGCTTGTGACGTCAGTAATAGATTTATATTAATCGTATAGAAACGCGGAGCTCAAACGCATGGAACCCGACTAGTTAATAGATAAGCTATTTGCCTCAAGCGGCATTGGATTCATTTTGTAAAAAAATAGACACAACGCATCATCTGTAGAGAGTTGATGTATAAACAAGCTGGTAAGGAAGAAATACAGACCTCACTGAGGGAATGCTGTATAATAGTAATAATGGTAAGTTGAATGCTAGATGAGACTAGGCCGTGAGTGGGAGTTAACCAAAAAGACTGGGAAGTAGTAT

>s1597_CH_10_2007.46
 AATTGCGCTGACTGGTCAGTGTTATGGTTCTTTTACGATGAACAGTATCAGGTACATCGGGTGGCAGCCAATTAATTTAACTGTAAAACTCCAGCCACGGCGTGGCTAGATATCCAGATTATAAGCGTAAAGATTAGCAGGCACAGACGCCATAGCATTCTGGGAATATGAGGCTTACTAGTGTGGTGGGATAGAACGATCAGGCCGTAGGTTAAAAGTCTGTAATAACGGTACGCAAATTGTGTAAAAATCTACCAAAGACTGGAGAGATACACGGTTTTTCGAGTAAAGACAGGAAATCCACAACCAATTGCAGCGGTATATGGTCTGGGAAAGACAGGTAATATAGTAGTGGTGGGGAACATTAATAAACACGGACTGCTGGCTGACGATTATGGGAATGAACAATAGGAGCAAGTACAACTGACAGAGTAAATACTTGGGCAATTAGTATTCCAACCAATTTGAACAAATTCATCGAGGAATAAAAATTGACCATGTCCAGAGGTAAATGACTAATATATGTGACTAAGACGTTCGTTTTGGATAGCAAATAGGAAATCAGTGGACAGAAAAGGAGATTCTAAAACACAATAGAAAAAAGGAGTGTCGTAGATCAAGGTGGACCAATTTAATGGTTACATGAGAAATCACGGATGAGAAGATCCTAGATGTGAGGTAAGTTGCTCTACGACACCAGTCCACTAAGCTTGTGACGTCAGTAATAGATTTATATTAATCGTACAGAAACGCGGAGCTCAAACGCATGGAACCCGACTAGTTAATAGATAAGCTATTTGCCTCAAGCGGCATTGGATTCATTTTGTAAAAAAATAGACACAACGCATCATCTGTAGAGAGTTGATGTATAAACAAGCTGGTAAGGAAGAAATACAGACCTCACTGAGGGAATGCTGTATAATAGTAATAATGGTAAGTTGAATGCTAGATGAGACTAGGCCGTGAGTGGGAGTTAACCAAAAAGACTGGGAAGTAGTAT

>s4328_CH_10_2011.78
 AACTGCGCTGACTGGTCAGTGTTATGGTTCTTTTGCGATGAACAGTATCAGGTACATCGGGTGGCAGCCAATTAATTTAACTGTAAAACTCCAGCCACGGCGTGGCTAGATATCCAGATTATAAGCGTAAAGATTAGCAGGCACAAACGCCATAGCACTCTGGGAATATGAGGCTTAATAGTGTGGTGGGATAGAACGATCAGGCCGTAGGTTAAAAGTCTGTAATAACGGTACGCAAATTGTGTAAAAATCTACCAAAGACTGGAGAGATACACGGTTTTTCGAGTAAAGACAGGAAATCCACAACCAATTGCAGCGGTATATGGTCTGGGAAAGACAGGTAATATAGTAGTGGTGGGGAACATTAATAAACACGGACTGCTGGCTGACGAATATGGGAATGAACAATAGGAGCAAGTACAACCGACAGAGTAAGTACTTGGGCAATTAGTATTCCAGCTAATTTGAACAAATTCATCGAGGAATAAAAATTGACCATGTCCAGAGGTAAATGACTAATATATGTGACTAAGACGTTCGTTTTGGATAGCAAATAGAAAATCAGTGGACAGAAACGGAGATTCTAAAACACAATAGAAGAAAGGAGTGTCGTAGATCAAGGTGGGCCAATTTAATGGTTACATGAGAAATCACGGATGAGAAGATCCTAGATGTGAGGTAAGTTGCTCTACGACACCAGTCCACTAAGCTTGTGACGTCAGTAATAGATTTATATTAATCGTACAGAAACGGGGAGCTCAAACGCATGGAACCCGACTAGTTAATAGATAAGCTATTTGCCTCAAGCGGCATTGGATTCATTTTGTAAAAAAATAGACACAACGCATCATCTGTAGAGAGTTAGTGTATAAACAAGCTGGTAAGGAAGAAATACAGACCTCACTGAGGGAATGCTGTATAATAGTAATAATGGTAAGTTGAATGCTAGATGAGACTAGGTCGTGAGTGGGAGTTAACCAAAAAGATTGGGAAGTAGTAT

>s2456_CH_30_1996.17
 AACTGCGCTGACTGGTCAGTGTTATGGTTCTATTACGATGAGCAATATCAGGTACATCGGGTGGCAGTCAATTAATTTAACTGTAAAACTCCAGCCACGGCGTGGCTAGATATCCAGATTATAAGCGTAAAGATTGGCAGGCACAAACGCCATAGCACTCTGGGAATATGAGGCTTAATAGTGTGTTGGGATAGAACGATCAGGCCGTAGGTTAAGAGTCTGTAATAACGGTACGCAAGTTGTGTAAAAATCTACCAAAGACTGGAGAGATATCCGGTTTTTCGAGTAAAGACAGGAAATCCACAACCAATTGCAACGGTATATGGTCTGGGAAAGACAGGTAATATAGTAGTGGTGGGGAACATTAATAAATACGGACTGCTGGCTGACGATTATGGGAATGAACAATAGGAGCAAGTACAACTGACAGAGTAAATACTTGGGCAATTAGTATTCCAGCTAATTTGAACAAATTCATCGAGGAATAAAAATTGACCATGTCCGGAGGTAAATGACTAATATATGTGACTAAGACATTCGTTTTGGTTAGCAAATAATAGATCAGTGGACAGAAAAGGAGATTCTAAAACACAATAGAAAAAAGGAGTGTCGTAGATCAAGGTGGACCAATTTAATGGTTACATGAGAAATCACGGATGAGAAGATCCTAGATGTGAGGTAAGTTGCTCTACGATACCAGTCCACTAAGGTTGTGACGTCAGTAATAGATTTATATTAATCGTACAGGAACGCGGAGCTCAAACGCATGGAACCCGACTAGTTAATAGATAAGCTACTTGCCTCAAGCGGCATTGGATTCATTTTGTAGAAAAATAGACACAACGCATCATCTGTAGAGAGTTGGTGTATAAACAAGCTGGTAAGGAAGAAATGCAGACCTTACTGAGGAAATGCTGTGTAATAGTAATAATGGTAAGTTGAATGTTAGATGAGACTAGGCCGTGAGTGGGAGTTAACCAAGGAAACTGAGAAGTAGTAT

>s2047_CH_20_1995.96
 AACTGCGCTGACTGGTCAGTGTTATGGATCTATTACGATGAGCAATATCAGGTACATCGGGTGGCAGTCAATTAATTTAACTGTAAAACTCCAGCCACGGCGTGGCTAGATATCCAGATTATAAGCGTAAAGATTGGCAGGCACAAACGCCATAGCACTCTGGGAATATGAGGCTTAATAGTGTGGTGTGATAGAACGATCAGGCCGTAGGTTAAGAGTCTGTAATAACGGTACGCAAGTTGTGTAAAAATCTACCAAAGACTGGAGAGATATCCGGTTTTTCGAGTAAAGACAGGAAATCCACAACCAATTGCAACGGTATATGGTCTGGGAAAGACAGGTAATATAGTAGTGGTGGGGAACATTAATAAATACGGACTGCTGGCTGACGATTATGGGAATGAACAATAGGAGCAAGTACAACTGACAGAGTAAAAACTTGGGCAATTAGTATTCCAGCTAATTTGAACAAATTCATCGAGGAATAAAAATTGACCATGTCCAGAGGTAAATGACTAATATATGTGACTAAGACGTTCGTTTTGGTTAGCAAATAAAAGATCAGTGGACAGAAAAGGAGATTCTAAGACACAATAGAAAAAAGGAGTGTCGTAGATCAAGGTGGACCAATTTAATGGTTACATGAGAAATCACGGATGAGAAGATCCTAGATGTGAGGTAAGTTGCTCTACGATACCAGTCCACTAAGGTTGTGACGTCAATAATAGATTTATATTAAACGTACAGGAACGCGGAGCTCAAACGCATGGAACCCTACTAGTTAGTAGATAAGCTACTTGCCTCAAGCGGCATTGGATTCATTTTGTAGAAAAATAGACACAACGCATCATCTGTAGAGAGTTGGTGTATAAACAAGCTGGTAAGGAAGAAATGCAGACCTTACTGAGGAAATGCTGTGTAATAGTAATAATGGTAAGTTGAATGATAGATGAGACTAGGCCGTGAGTGGGAGTTAACCAAGGAAACTGAGAAGTAGTAT

>s2579_CH_30_1998.38
 AACTGCGCTGATTGGTCAGTGTTATGGTTCTCTTACGATGAGCAATATCGGGTACATCTGGCGGCATCCAATTAATTTAACTGTAAAACTCCAGCCACGGCGTGGCTAGATATCCAGATTATAAGCGTAAAGATTAACAGGCACAAACGCCATAGCACTCTGGGAATATGAGGCTTAGTAGTGTGGTGGGATAGAACGATCAGGCCGTAGGTTAAGAGTCTGTAATAACGGTATGCAAGTTGTGTAAAAATCTACCAAAGACCGGAGAGATATCCGGTTTTTCGAGTAAAGACAGGAAATCCACGACCAATTGCAGCGGTGTATGGTCTAGGAAAGACAGGTAATATAGTAGCGGTGGGGAACATTAATAAATACGGACTGCTGGCTAACGATTATGGGAATGAACAATAGGAGCAAGTACAACTGACAGAGTAAATACTTGGGCAATTAGTATTCCAGCTAATTTGAACAAATTCATCGAAGAATAAAAATTGACCATGTTCAGAGGTAAATGACTAATATATGTGACTAAGACGTTCGTTTTGGATAGCAAATAAGAAATCAGTGGACAGAAAAGGAGATTCTAAAACACAATAGAAAAAAGGAGTGTTGTAGATCAAGGTGGACCAATTTAATGGTTACATGAGAAACCACGGAGGAGAAGATCCTAGATGTGAGGTAAGTTGCTCTACGATACCAGTCCACTAAGGTTGTAACGTCAATAATAGATTTATATTAATCGTGCAGGAACGCGGAGCTCAAACGCATGGAACCCGACTAGTTAATAGATAAGCTACTTGCCTCAAGCGGCATTGGATTCATTTTGTAGAAAAATAGACACAACGCATCATCTGTAGAGAGTTGGTGTATAAACAAGCTGGTAAGGAAGAAATACAGACCTCACTGAGGAAATGCTGTATAATAGTAATAATGGTAAGTTGAATGCTAGATGAGACTAGGCCGTGAGTGGGAGTTAACCAAGGAAACTGAGAAGTAGTAC

>s617_CH_10_1997.46
 AACTGCGCTGATTGGTCAGTGTTATGGTTCTCTTACGATGAGCAATATCGGGTACATCTGGAGGCATCCAATTAATTTAACTGTAAAACTCCAGCCACGGCGTGGCTAGATATCCAGATTATAAGCGTAAAGATTAACAGGCACAAACGCCATAGCACTCTGGGAATATGAGGCTTAGTAGTGTGGTGGGATAGAACGATCAGGCCGTAGGTTAAGAGTCTGTAATAACGGTATGCAAGTTGTGTAAAAATCTACCAAAGACCGGAGAGATATCAGGTTTTTCGAGTAAAGACAGGAAATCCACGACCAATTGCAACGGTATATGGTCTAGGAAACACAGGTAATATAGTAGTGGTGGGGAACATCAATAAATACGGACTGCTGGCTAACGATTATGGGAATGAACAATAGGAGCAAGTACAACTGACAGAGTAAATACTTGGGCAATTAGTATTCCAGCTAATTTGAACAAATTCATCGAAGAATAAAAATTGACCATGTCCAGAGGTAAATGACTAATATATGTGACTAAGACGTTCGTTTTGGGTAGCAAATAAAAAATCAGTGGACAGAAAAGGAGATTCTAAAACACAATAGAAAAAAGGAGTGTTGTAGATCAAGGCGGACCAATTTAATGGTTACATGAGAAATCACGGAGGAGAAGATCCTAGATGTGAGGTAAGTTGCTCTACGATATCAGTCCACTAAGGTTGTGACGTCAGTAATAGATTTATATTAATCGTACAGGAACGCGGAGCTCAAACGCATGGAACCCGACTAGTTAATAGATAAGCTACTTGCCTCAAGCGGCATTGGATTCATTTTGTAGAAAAATAGACACAACGCATCATCTGTAGAGAGTTGGTGTATAAACAAGCTGGTAAGGAAGAAATACAGACCTCACTGAGGAAATGCTGTATAATAATAATAATGGTAAGTTGAATGCTAGATGAGACTAGGCCGTGAGTGGGAGTTAACCAAGGAAACTGAGAAGTAGTAC

>s2525_CH_30_2002.92
 AACTGCGCTGATTGGTCAGTGTTATGGTTCTCTTACGATGAGCAATATCGGGTACATCTGGCGGCATCCAATTAATTTAACTGTAAAACTCCAGCCACGGCGTGGCTAGATATCCAGATTATAAGCGTAAAGATTAACAGGCACAGACGCCATAGCACTCTGGGAATATGAGGCTTAGTAGTGTGGTGGGATAGAACGATCAGGCCGTAGGTTAAGAGTCTGTAATAACGGTATGCAAGTTGTGTAAAAATCTACCAAAGACCGGAGAGATATCCGGTTTTTCGAGTAAAGACAGGAAGTCCACGACCAATTGCAGCGGTATATGGTCTAGGACAGACAGGTAATATAGTAGTGGTGGGGAACATTAATAAATACGGACTGCTGGCTAACGATTATGGGAATGAACGATAGGAGCAAGTACAACTGACAGAGTAAATACTTGGGCAATTAGTATTCCAGCTAATTTGAACAAATTCATCGAAGAATAAAAATTGACCATGTCCAGAGGTAAATGACTAATATATGTGACTAAGACGTTCGTTTTGGATAGCAAATAAAAAATCAGTGGACAGAAAAGGAGATTCTAAAACACAATAGAAAAAAGGAGTGTTGTAGATCAAGGTGGACCAATTTAATGGTTACATGAGAAATCACGGAGGAGAAGATCCCAGATGTGAGGTAAGTTGCTCTACGATATCAGTCCACTAAGGTTGTGACGTCAGTAATAGATTTATATTAATCGTACAGGAACGCGGAGCCCAAACGCATGGAACCCGACTAGTCAATAGATAAGCTACTTGCCTCAAGCGGCATTGGATTCATTTTGTAGAAAAATAGATACAACGCATCATCTGTAGAGAGTCGGTGTATAAACAAGCTGGTAAGGAAAAAATACAGACCTCACTGAGGAAATGCTGTATAATAGTAATAATGGTAAGTTGAATGCTAGATGAGACTAGGCCGTGAGTGGGAGTTAACCAAAGAGACTGAGAAGTAGTAC

>s2055_CH_20_1997.27
 AACTGCGCTGATTGGTCAGTGTTATGGTTCTCTTACGATGAGCAATATCGGGTACATCTGGCGGCAGCCAATTAATTTAACTGTAAAACTCCAGCCACGGCGTGGCTAGATATCCAGATTATAAGCGTAAAGATTAACAGGCACAAACGCCATAGCACTCTGGGAATATGAGGCTTAGTAGTGTGATGGGATAGAACGATCAGGCCGTAGGTTAAGAGTCTGTAATAACAGTATGCACGTTATGTAAAAATCTACCAAAGACCGGAGAGATATCCGGTTTTTCGAGTAAAGACAGGAAATCCACGACCAATTGCAGCGGTATATGGTCTAGGAAAGACAGGTAATATAGTAGTGGTGGGGAACATTAATAAATAAGGACTGCTGGCTAACGATTATGGGAATGAACAATAGGAGCAAGTACAACTGACAGAGTAAATACTTGGGCAATTAGTATTCCAGCTAATTTGAACAAATTCATCGAAGAATAAAAATTGACCATGTCCAGTGGTAAATGACTAATATATGTGACTAAGACGTTCGTTTTGGATAGCAAATAAAAAATCAGTGGACAGAAAAGGAGATTCTAGAACACAATAGAAAAAAGGAGTGTTGTAGATCAAGGTGGACCAATTTAATGGTTACATGAGAAATCACGGAGGAGAAGATCCTAGATGTGAGGTAAGTTGCTCTACGATACCAGTCCACTAAGGTTGTGACGTCAGTAATAGATTTATATTAATCGTACAGGAACGCGGAGCTCAAACGCATGGAACCCGACTAGTTAATAGATAAGCTACTTGCCTCAAGCGGCATTGGATTCGTTTTGTAGAAAAATAGACACAACGCATCATCTGTAGAGAGTTGGTGTATAAACCAGCTGGTAAGGAAGAAATACAGACCTCACTGAGGAAATACTGTGTAATAGTAATAATGGTAAGTTGAATGCTAGATGAGACTAGGCCGTGAGTGGGAGTTAACCAAGGAAACTGAGAAGTAGTAC

>s2197_CH_20_1999.52
 AACTGCGCTGATTGGTCAGTGTTATGGTTCTCTTACGATGAGCAATATCGGGTACATCTGGCGGCAGCCAATTAATTTAACTGTAAAACTCCAGCCACGGCGTGGCTAGATATCCAGATTATAAGCGTAAAGATTAGCAGGCACAAACGCCATAGCACTCTGGGAATATGAGGCTTAGTAGTGTGAGGGGATAGAACGATCAGGCCGTAGGTTAAGAGTCTGTAATAACAGTATGCAAGTTGTGTAAAAATCTACCAAAGACCGGAGAGATATCCGGTTTTTCGAGTAAAGACAGGAAATCCACGACCAATTGCAGCGGTATATGGTCTAGGGAAGACAGGTAATATAGTAGTGGTGGGGAACATTAATAAATACGGACTGCTGGCTAACGATTATGGGAATGAACAATAGGAGCAAGTGCAACTGACAGAGTAAATACTTGGGCAATTAGTATTCCAGCTAATTTGAACAAATTCATCGAAGAATAAAAATTGACCATGTCCAGTGGTAAATGACTAATATATGTGACTAAGACGTTCGTTTTGGATAGCAAATAAAAAATCAGTGGACAGAAAAGGAGATTCTAGAACACAATAGAAAAAAGGAGTGTTGTAGATCAAGGTGGACCAATTTAATGGTTACATGAGAAATCACGGAGGAGAAGATCCTAGATGTGAGGTAAGTTGCTCTACGATACCGGTCCACTAAGGTTGCGACGTCAGTAATAGATTTATATTAATCGTACAGGAACGCGGAGCTCAAACGCATGGAACCCGACTAGTTAATAGATAAGCTACTTGCCTCAAGCGGCATTGGATTCGTTTTGTAGAAAAATAGACACACCGCATCATCTGTAGAGAGTTGGTGTATAAACAAGCTGTTAAGGAAGAAATACAGACCTCACTGAGGAAATGCTGTATAATAATAATAATGGTGAGTTGAATGCTAGATGAGACTAGGCCGTGAGTGGGAGTTAACCAAGGAAACTGAGAAGTAGTAC

>s2156_CH_20_1996.75
 AACTGCGCTGATTGGTCAGTGTTATGGTTCTCTTACGATGAACAATATCAGGTACATCGGGTGGCAGCCAATTAATTTAACTGTAAAACTCCAGCCACGGCGTGGCTAGATATCCAGATTATAAGCGTAAAGATTAGCAGGCACAAACGCCATAGCACTCTGGGAATATGAGGCTTAGTAGTGTGGTGGGATAGAACGATCAGGCCGTAGGTTAAGAGTCTGTAATAACGGTATGCAAGTTGTGTAAAAATCTACCAAAAACTGGAGAGATATCCGGTTTTTCGAGTAAAGACAGGAAATCCACAACTAATTGCAGCGGTATATGGTCTGGGAAAGACAGGTAATATAGCAGTGGTGGGAAACATTAATAAACACGGACTGCTGGCTAACGATTATGGGAATGAACAATAGGAGCAAGTACAACTGACAGAGTAAATACTTGGGCAATTAGTATTCCAGCTAATTTGAACAAATTCATCGAAGAATAAAAATTGACCATGTCCAGAGGTAAATGACTAATATATGTGACTAAGACATTCGTTTTGGATAGCAAATAAAAAATCAGTGGACAGAAAGGGAGATTCTAAAACACAATAGAAAAAAGGAGTGTTGTAGATCAAAGTGGACCAATTTAATGGTTACATGAGAAATCACGGATGAGAAGATCCTAGATGTGAGGTAAGTTGCTCTACGACACCAGTCCACTAAGGTTGTGACGTCAGTAATAGATTTATATTAATCGTATAGGAACGCGGAGCTCAAACGCATGGAACTCGACTAGTTAATAGATAAGCTACTTGCCTCAAGCGGCATTGGATTCATTTTGTAGAAAAATAGACACAACGCATCATCTGTAGAGAGTTGGTGTATAAACAAGCTGGTAAGGAAGAAATACAGACCTCACTGAGGAAATTCTGTATAATAGTAATAATGGTAAGTTGAATGCTAGATGAGACTAGGCCGTGAGTGGGAGTTAACCAAGGAAACTGAGAAGTAGTAC

>s361_CH_10_1997.05
 AACTGCGCTGATTGGTCAGTGTTATGGTTCTCTTACGATGAGCAATATCAGGTACATCGGGTGGCAGCCAATTAATTTAACTGTAAAACTCCAGCCACGGCGTGGCTAGATATCCAGATTATAAGCGTAAAGATTAGCAGGCACAAACGCCATAGCACTCTGGGAATATAAGGCTTAATAGTGTGGTGGGATAGAACGATCAGGCCGTAGGTTAAGAGTCTGTAATAACGGTATGCAAGTTGTGTAAAAATCTACCAAAGACTGGAGAGATACCCGGTTTTTCGAGTAAAGACAGGAAATCCACAACCAATTGCAGCGGTATATGGTCTGGGAAAGACAGGTAATATAGTAGTGGTGGGGAACATTAATAAATACGGACTGCTGGCTAACGATTATGGGAATGAACAATAGGAGCAAGTACAACTGACGGAGTAAATACTTGGGCAATTAGTATTCCAGCTAATTTGAACAAATTCATCGAAGAATAAAAATTGACCATGTCCAGAGGTAAATGACTAATATATGTGACTAAGACGTTCGTTTTGGATAGCAAATAAAAAATCAGTGGACAGAAAAGGAGATTCTAAAACACAATAGAAAAAAGGAGTGTTGTAGATCAAGGTGGACCAATTTAATGGTTACATGGGAAATCACGGATGAGAAGATCCTAGATGTGAGGTAAGTTGCTCTACGATACCGGTCCACTAAGGTTGTGACGTCAGTAATAGATTTATATTAATCGTACAGGAACGCGGAGCTCAAACGCATGGAACCCGACTAGTTAATAGATAAGCTACTTGCCTCAAGCGGCATTGGATTCATTTTGTAGAAAAATAGACACACCGCATCATCTGTAGAGAGTTGGTGTATAAACAAACTGGTAAGGAAGAAATATAGACCTCCCTGAGGAAATCCAGTATAATAATAATAATGGTAAGTTGAATGCTAGATGAGACTAGGCCGTGAGTGGGAGTTAACCAAGGAAACTGAGAAGTAGTAC

>s2137_CH_20_1995.78
 AACTGCGCTGATTGATCAGTGTTATGGTTCTCTTACGATGAGCAATATCAGGTACATCGGGTGACAGCCAATTAATTTAACTGTAAAACTCCAGCCACGGCGTGGCTAGATATCCAGATTATAAGCGTAAAGATTAGCAGGCACAAACGCCATAGCACTCTGGGAATATGAGGCTTAATAGTGTGGTGGGATAGAACGATCAGGCCGTAGGTTAAGAGTCTGTAATAACGGTATGCAAGTTGTGTAAAAATCTACCAAAGACTGGAGAGATATCCGGTTTTCCGAGTAAAGACAGGAAATCCACAACCGATTGCAGCGGTATATGGTCTGGGAAAGACAGGTAATATAGTAGTGGTGGGGAACATTAATAAATACGGACTGCTGGCTGACGATTATGGGAGTGAAAAATAGGAGCGAGCACAACTGACAGAGTAAATACTTGGGCAATTGGTATTCCAGCTAATTTGAACAAGTTCATCGAGGAATAAAAATTGACCATGTCCAGAGGTAAATGACTAATATATGTGACTAAGACGTTCGTTTTGGGTAGCAAATAAAAAATCAGTGGACAGAAAAGGAGATTCTAAAACACAATAGAAAAAAGGAGTGTTGTAGATCAAGGTGAACCAATTTAATGGTTACATGAGAAATCGCGGATGAGAAGATCCTAGATGTGAGGTAAGTTGCTCTACGATACCAGTCCACTAAGGTTGTAACGTCAATAATAGATTTATATTAATCGTACAGGAACGCGGAGCTCAAACGCATGGAACCCGACTAGTTAATAGATAAGCTACTTGCCTCAAGCGGCATTGGATTCATTTTGTAGAAAAATAGACACAACGCATCATCTGTAGAGAGTTGGTGTATAAACGAACTGGTAAGGAAGAAATACAGACAACACTGAGGAAATGCTGTATAATAGTAATAATGGTAGGTTGAATGATAGATGAGACTAGGCCGTGAGTGGGAGTTAACCAAGGAAACTGAGAAGTAGTAT

>s2270_CH_20_2005.08
 AACTGCGCTGATTGGTCAGTGTTATGGTTCTTTTACGATGAACAGTATCAGGTACATCGGGTGACAGCCAATTAATTTAAATGTAAAACTCCAGCCACGGCGTGGCTAGATATCCAGATTATAAGCGTAAAGATTAGCAGGCACAAACGCCATAGCACTCTGGGAATATGAGGCTCATTAGTGTGGTGGGATAGAACGATAAGGCCGTAGGTTAAGAGTCTGTAATAACGGTATGCAAGTTGTGTAGAAATCTACCAAAGACTGGAGAGATACCAGGTTTTTCGAGTAAAGACAGGAAATCCACAACAAATTGCAGCGGTATATGGTCTGGGAAAGACAGATAATATAGTAGTGGTGGGGAACATTAATAAATATGGACTGCTGGCTGACGATTATGGGGGTGAAAAATAGGAGCAAGCACAGCCGACAGAGTAAATACTTGGGCAATTAGTATTCCAGCTAATTTGAACAAATTCATCGAAGAATAAAAATTGACCATGTCCAGAGGTAAATGACTAATATATGTGACTAAGACGTTCGTTTTGGGTAGCAAATAAAAAGTCAGTGGACAGAAAAGGAGATTCTAAAACACAATAGAAAAAAGGAGTGTTGTAGATCAAGGTGGACCAATTTAATGGTTACATGAGAAAACACGGATGAGAAGATCCTAGATGTGAGGTAAGTTGCTCTACGATACCAGTCCACTATGGTTGTGACGTCAATAATAGATTTATATTAATCGTATAGGAACGCGGAGCTCAAACGCATGGAACCCGACTAGTTAATAGATAAGCTACTTGCCTCAAGCGGCATTGGATTCATTTTGTAAAAAAATAGCCACAACGCATCATCTGTAGAGAGTTGGTGTATAAACAAACTGGTAAGGAAGAAATACAGACCTCACTGAGGAAATGCTGTATAATAGTAATAATGGTAAGTTGAATGATAGATGAGACTAGCCCGTGAGTGGGAGTTAACCAAGGAAACTGGGAAGTAGTAT

>s2136_CH_20_1995.61
 AACTGCGCTGATTGGTCAGTGTTATGGTTCTCTTACGATGAACAATATCAGGTACATCGGGTGACAGCCAATTAATTTAACTGTAAAACTCCAGCCACGGCGTGGCTAGATATCCAGATTATAAGCGTAAAGATTAGCAGACACAAACGCTATAGCACTCTGGGAATATGAGGCTTAATAGTGTGGTGGGATAGAACGATCAGGCCGTAGGTTAAGAGTCTGTAATAACGGTAGGCAAGTTGTGTAGAAATCTACCAAAGACTGGAGAGATATCCGGTTTTTCGAGTAAAGACAAGAAATCCACAACCAATTGCAACGGTACATGGTCTGGGAAAGACAGGTAATATAGTAGTGGTGGGAAACATTAATAAATACGGACTGCTGGCTGACGATTATGGGAGTGAACAATAGGAGCAAGCACAACTGACAGAGTAAATACTTGGGCAATTAGTATTCCAGCTAATTTGAACAAATTCATCGAAGAATAAAAATTGACCATGTGCAGAGGTAAATGACTAATATATGTGACTAAGATGTTCGTTTTGGTTAGCAAATAAAAAGTCAGTGGACAGAAAAGGAGATTCTAAAACACAATAGAAAAAAGGAGTGTTGTAGATCAAGGTGGACCAATTTAATGGTTACATGAGAAATCACGGATGAGAAGATCCTAGATGTGAGGTAAGTTGCTCTACGATAGCAGTCCACTAAGGTTGTGACGTCAATAATAGATTTATATTAATCGTACAGGAACGCGGAGCTCAAACGCATGGAACCCGACTAGTTAATAGATAAGCTACTTGCCTCAAGCGGCATTGGATTCATTTTGGAGAAAAATAGTCACAACGCATCATCTGTAGAGAGTTGGTGTATAAACAAGCTGGTAGGGAAGAAATACAGACCTCACTGAGGAAATGCTGTATAATAGTAATAATGGTAAGTTGAATGATAGATGAGACTAGGCCGTGAGTGGGAGTTAACCAAGGAAACTGAGAAGTAGTAT

>s2151_CH_20_1997.25
 AACTGCGCTGATTGGTCAGTGTTATGGTTCTCTTACGATGAGCAATATCAGGTACATCGGGTGACAGTCAACTAATTTAACTGTAAAACTCCAGCCACGGCGTGGCTAGATATCCAGATTATAAGCGTAAAGATTAGCAGACACAAACGCTATAGCACTCTGGGAATATGAGGCTTAATAGTGTGTTGGGATAGAACGATCAGGCCGTAGGTTAAGAGTCTGTAATAACGGTAGGCAAGTTGTGTAGAAATCTACCAAAGACTGGAGAGATATCCGGTTTTTCGAGTAAAGACAAGAAATCCACAACCAATTGCAACGGTACATGGTCTGGGAAAGACAGGTAATATAGTAGTGGTGGGAAACATTAATAAATACGGACTGCTGGCTAACGATTATGGGAGTGAACAATAGGAGCAAGCACAACTGACAGAGTAAATACTTGGGCAATTAGTATTCCAGCTAATTTGGACAAATTCATCGAAGAATAAAAATTGACCATGTGCAGAGGTAAATGACTAATATATGTGACTAAGACGTTCGTTTTGGGTAGCAAATAAAAAGTCAGTGGACAGAAAAGGAGATTCTAAAACACAATAGAAAAAAGGAGTGTTGTAGATAAAGGTGGACCAATTTAATGGTTACATGAGAAATCACGGATGAGAAGATCCTAGATGTGAGGTAAGTTGCTCTACGATAGCAGTCCACTAAGGTTGTGACGTCAATAATAGATTTATATTAATCGTACAGGAACGCGGAGCTCAAACGCATGGAACCCGACTAGTTAATAGATAAGCTACTTGCCTCAAGCGGCATTGGATTCATTTTGGAGAAAAATAGTCACAACGCATCATCTGTAGAGAGTTGGTGTATAAACAAGCTGGTAGGGAAGAAATACAGACCTCACTGAGGAAATGCTGTATAATAGTAATAATGGTAAGTTGAATGATAGATGAGACTAGGCCGTGAGTGGGAGTTAACCAAGGAAACTGAGAAGTAGTAT

>s86_CH_10_1997.41
 AACTGCGCTGATTGGTCAGTGTTATGGTTCTCTTATGATGAGCAATATCAGGTACATCGGGTGGCAGCCAATTAATTTAACTGTAAAACTCCAGCCACGGCGTGGCTAGATATCCAGATTATAAGCGTAAAGATTAGCAGGCACAAACGCCATAGCATTCTGGGAATATGAGGCATAATAGTGTGATGGGATAGAACGATCAGGCCGTAGGTTAAGAGTCTATAATAACGGTATGCAGGTTGTGTAGAAATCTACCAAAGACTGGAGAGATATCCGGTTTTTCGAGTAAAGACAAGAAATCCACAACCAACTGCAGCGGTGTATGGTCTGGGAAAGACAGGTAATATAGTAGCGGTGGGGAACATTAATAAATACGGACTGCTGGCTGACGATTATGAGAGTGAACAATAGGAGCAAGTACAGCTGACAGAGTAAATACTTGGGCAAGTAGTATTCCAGCTAATTTGCACAAATTCATCGAAGAATAAAAATTGACCATGTCCAGAGGTAAATGACTAATATATGTGACTAAGACGTTCGATTTGGATAGCAAATAAAAAATCAGTGGACAGAAAAGGAGATTCTAAAACACAATAGAAAAAAGGAGTGTTGTAGATCAAGGTGGACCAATTTAATGGTTACATGAGAAATCACGGATGAGAAGATCCTAGATGTGAGGTAAGTTGCTCTACGATACCGGTCCACTAAGGTTGTGACGTCAGTAATAGATTTATATTAATCGTACAGGAACGCGGAGCTCAAACGCATGGAACCCGAATAGTTAATAGATAAGCTACTTGCCTCAAGCGGCATTGGATTCATTTTGTAAAAAAATAGACACAACGCATCATCTGTAGAGAGTTAATGTATAAACAAGCTGGTAAGGAAAAAATACAGACCTCACTGAGGAAATGCTGTATAATAATAATAATGGTAAGTTGAATGATAGATGAGACTAGGCCGTGAGTGGGAGTTAACCAAGGAAACTGAGAAGTAGTAT

>s2190_CH_20_1997.5
 AACTGCGCTGACTGGTCAGTGTTATGGTTCTCTTACGATGAGCAATATCAGGTACATCGGGTGGCGGCCAATTAATTTAACTGTAAAACTACAGCCACGGCGTGGCTAGAGATCCAGATTATAAGCGTAAAGATTAGCAGGCACAAACGCCATAGCACTCTGGGAATATGAGGCTTAATAGTGTGATGGGATAGAACGATCAGGCCGTAGGTTAAGAGTCTGTAATAACGGTATGCAAGTTGTGTAGAAATCTACCAAAGACTGGAGAGATATCCGGTTTTTTGAGTAAAGACAGGAAATCCACAACCGATTGCAGCGGTATATGGTCTGGGAAAGATAGGTGATATAGTAGTGGTGGGGAACATTAATAAATACGGACTGCTGGCTAACGATTATGGGAATGAACAATAGGAGCAAGTACAACTGACAGAGTAAATACTTGGGCAATTAGTATTCCAGCTAATTTGAACAAATTCATCGAAGAATAAAAATTGACCATGTCCAGAGGTAAATGACTAATATATGTGACTAAGACGTTCGTTTTGGATAGCAAATAAAAAATCAGTGGACAGAAAAGGAGATTCTAAAACACAATAGAAAAAAGGAGTGTTGTAGATCAAGGTGGACCAATTTAATGGTTACATGAGAAATCACGGATGAGAAGATCCTAGATGTGAGGTAAGTTGCTCTACGATACCAGTCCACTAAGGTTGTAACGTCAGTAATAGATTTATATTAATCGTACAGGAACGCGGAGCTCAAACGCATGGAACCCAACTAGTTGATAGATAAGCTAATTGCCTCAAGCGGCATTGGATTCATTTTGTAGAAAAATAGACACAACGCATCATCTGTAGAGAGTTGGTGTATAAACAAGCTGGTAAGGAAGAAATACAGACCTCACTGAGGAAATGCTGTATAATAGTAATAATGGTAAGTTAAATGATAGATGAAACTAGGTCGTGAGTGGGAGTTAACCAAGGAAACTGAGAAGTAGTAT

>s3_CH_10_1995.78
 AACTGCGCTGATTGGTCAGTGTTATGGTTCTCTTACGATAAGCAATATCAGGTACATCGGGTGGCAGCCAATTAATTTAACTGTAAAACTCCAGCCACGGCGTGGCTAGATATCCAGATTATAAGCGTAAAGATTAGCAGGCACAAACGCCATAGCACTCTGGGAATATGAGGCCTAATAGTGTGGTGGGATAGAACGATCAGGCCGTAGGTTAAGAGTCTGTAATAACGGTATGCAAGTTGTGTAGAAATCTACCAAAGACTGGAGAGATATCCGGTTTTTCGAGTAAAGACAGGAAATCCACGACCAATTGCAGCGGTATATGGTCTGGGAAGGATAGGTAATATAGTAGTGGTGGGGAACATTAATAAATACGGACTGCTGGCTGACGATTATGGGAATGAACAATAGGAGCTAGTACGACTGACAGAGTAAATACTTGGGCAATTAGTATTCCAGCTAATTTGAACAAATTCATCGAGGAATAAAAATTGACCATGTCCAGAGGTAAATGACTAATATATGTGACTAAGACATTCGTTTTGGATAGCAAATAAAAAATCAGTGGACAGAAAAGGAGATTCTAAAACACAATAGAAAAAAGGAGTGTTGTAGATCAAGGTGGACCAATTTAATGGTTACATGAGAAATCACGGATGAGAAGATCCTAGATGTGAGGTAAGTTGCTCTACGATACCAGTCCACTAAGGTTGTGACGTCAGTAATAGATTCATATTAATCGTACAGGAACGCGGAGCTCAAACGCATGGAACCCAACTAGTTTATAGATAAGCTACTTGCCTCAAGCGGCATTGGATTCATTTTGTAGAAAAATAGACACAACGCATCATCTGTAGAGAGTTGGTGTATAAACAAGCTGGTAAGGAAGAAATACAGACCTCACTGAGGAAATGCTGTATAATAGTAATAATGGTAAGTTAAATGATAGATGAGACTAGGCCGTGAGTGGGAGTTAACCAAGAAAACTGAGAAATAGTAT

>s717_CH_10_1998.87
 AACTGCGCTGATTGGTCAGTGTTATGGTTCTCTTACGATGAGCAATATCAGGTACATCGGGTGGCGGCCAATTAATTTAACTGTAAAACTCCAGCCACGGCGTGGCTAGATATCCAGATTATAAGCGTAAAGATTAGCAGGCACAAACGCCATAGCACTCTGGGAATATGAGGTTTAATAGTGTGGTGGGATAGAACGATTAGGCCGTAGGTTAAGAGTCTGTAATAACGGTATGCAAGTTGTGTAGAAATCTACCAAAGACTGGAGAGATATCCGGTTTTTCGAGTAAAGACAGGAAATCCACAACCAATTGCAGCGGTATATGGTCTGGGGAGGATAGATAATATAGCAGTGGTGGGGAACATTAATGAATACGGACTGCTGGCTAACGATTATGGGAATGAACAATAGGAGCAAGTACGACTGACAGAGTAAATACTTGGGCAATTAGTATTCCAGCTAATTTGAACAAATTCATCGAGGAATAAAAATTGACCATGTCCAGAGGTAAATGACTAATATATGTGACTAAGACATTCGTTTTGGATAGCAAATAAAAAATCAGTGGACAGAAAAGGAGATTCTAAAACACAATAGAAAAAAGGAGTGTTGTGGATCAAGGTGGACCAATTTAATGGTTACATGAGAAGTCACGGATGAGAAGATCCTAGATGTGAGGTAAGTTGCTCTACGATACCAGTCCACTAAGGTTGTAACGTCAGTAATAGATTTATATTAATCGTACAGGAACGCGGAGCTCAAACGCATGGAACCCAACTAGTTTATAGATAAGCTACTTGCCTCAAGCGGCATTGGATTCATTTTGTGGAAAAATAGACACAACGCATCATCTGTAGAGAGTTGGTGTATAAACAAGCTGGTAAGGAAGAAATACAGACCTCACTGAGGAAATGCTGTATAATAGTAATAATGGTAAGTTAAATGATAGATGAGACTAGGCCGTGAGTGGGAGTTAACCAAGAAAACTGAGAAATAGTAT

>s244_CH_10_1996.64
 AACTGCGCTGACTGGTCAGTGTTATGGTTCTCTTACGATGAACAATATCAGGTACATCGGGTGGCGACCAATTAATTTAACTGTAAAACTCCAGCCACGGCGTGGCTAGACATCCAGATTATAAGCGTAAAGATTAGCAGGCACAAACGCCATAGCACTCTGGGAATATGAGGCTTAATAGTGTGGTGGGATAGAACGATCAGGCCGTAGGTTAAGAGTCTGTAATAACGGTACGCAAGTTGTGTAGAAATCTACCAAAGACTGGAGAGATATCCGGTTTTCCGAGTAAAGACAGGAAATCCACAACCAATTGCAGCGGTATATGGTCTGGGAAAGACAGGTAATATAGTAGTGGTGGGAAACATTAATAAATACGGACTGCTGGCTAACGATTATGGGAATGAACGATAGGAGCAAGTACAACTGACAGCGTAAATACTTGGGCAATTAGTATTCCAGGTAATTTGAACAAATTCATCGAAGAATAAAAATTGACCATGTCCAGAGGTAAATGACTAATATATGTGACTAAGACGTTCGTTTTGGATAGCAAATAAAAAATCAGTGGACAGAAAAGGAGATTCTAAAACACAATAGAAAAAAGGAGTGTTGTAGATCAAGGTGGACCAATTTAATGGTTACATGAGAAATCACGCATGTGAAGATCCTAGATGTGAGGTAAGTTGCTCTACGATAACAGTCCACTAAGGTTGTGACGCCAGTAATAGATTTATATTAATCGTACAGGAACGCGGAGCTCAAACGCATGGAACCCGACTAGTTCATAGATAAGCTACTTGCCTCAAGCGGCATTGGATTCATTTTGTAGAAAAATAGACACAACGCATCATCTGTAGAGAGTTGGTGTATAAACAAGCTGGTAAGGAAGAAATACAGACCTCTCTGAGGAAATGCTGTATAATAGTAATAATGGTAAGTTGAATGATAGATGAGACTAGGGCGTGAGTGGGAGTTAACCAAAGAAGCTGAGAAGTAGTAT

>s463_CH_10_1995.9
 AACTGCGCTGACTGGTCAGTGTTATGGTTCTCTTACGATGAACAATATCAGGTACATCGGGTGGCAGCCAATTAATTTAACTGTAAAACTCCAGCCACGGCGTGGCTAGACATCCAGATTATAAGCGTAAAGATTAGCAGGCACAAACGCCATAGCACTCTGGGAATATGAGGCTTAATAGTGTGGTGGGATAGAACGATCAGGCCGTAGGTTAAGAGTCTGTAATAACGGTACGCAAGTTGTGTAGAAATCTACCAAAGACTGGAGAGATATCCGGTTTTTCGAGTAAAGACAGGAAATCCACAACCAATTGCAGCGGTATATGGTCTGGGAAAGACAGGTAATATAGTAGTGGTGGGGAACATTAATAAATACGGACTGCTGGCTAACAATTATGGGAATGAACAATAGGAGCAAGTACAACTGACAGAGTAAATACTTGGGCAATTGGTATTCCAGATAATTTGAACAAATTCATCGAAGAATAAAAATTGACCATGTCCAGAGGTAAATGACTAATATATGTGACTAAAACGTTCGTTTTGGATAGCAAATAAAAAATCAGTGGACAGAAAAGGAGATTCTAAAACACAATAGAAAAAAGGAGTGTTGTAGATCAATGTGGACCAATTTAATGGTTACATGAGAAATCACGGATGAGAAGATCCTAGATGTGAGGTAAGTTGCTCTACGATAACAGTCCACTAAGGTTGTGACGCCAGTAATAGATTTATATTAATCGTACAGGAACGCGGAGCTCAAACGCATGGAACCCGACTAGTTCATAGATAAGCTACTTGCCTCAAGCGGCATTGGATTCATTTTGTAGAAAAATAGACACAACGCATCATCTGTAGAGAGTTGGTGTATAAACAAGCTGGTAAGGAAGAAATACAGACCTCACTGAGGAAATGCTGTATGATAATAATAATGGTAAGTTGAATGATAGATGAGACTAGGACGTGAGTGGGAGTTAACCAAGGAAGCTGAGAAGTAGTAT

>s2163_CH_20_1997.3
 AACTGCGCTGATTGGTCAGTGTTATGGTTCTCTTACGATGAACAATATCAGGTACATCGGGTGGCAGTCAATTAACTTAACTGTAAAACTCCAGCCACGGCGTGGCTAGATATCCAGATTATAAGCGTAAAGATTAGCAGGCACAAACGCCATAGCACTCTGGGAATATGAGGCCTAATAGTGTGGTGGGATAGAACGATTAGGCCGTAGGTTAAGAGTCTGTAATAACGGTATGCAAATTGTGTAGAAATCTACCAAAGACTGGAGAGATATCCGGTTTTCCGAGTAAAGACAAGAAATCCACCACCGATTGCAACGGTATATGGTCTGGGAAAGATAGGTAATATAGTAGTGGTGGGGAACATTAATAAATACGGACTGCTGGCTGACGATTATGGGAATGAATAATAGGAGCAAGTGCAACTGACAGAGTAAATACTTGGGCAATTAGTATTCCAGCTAATTTGGACAAATTCATCGAAGAATAAAAATTGACCATGTCCAGGGGTAAATGACTAATATATGTGACTAAAACGTTCGTTTTGGATAGCAAATACAAAATCAGTGGACAGAAAAGGAGATTCTAAGACACAATAGAAAAAAGGAGTGTTGTAGATCAAGGTGGACCAATTTAATGGTTACATGAGAAATCACGGATGAGAAGATCCTAGATGTGAGGTAAGTTGCTCTACGATAGCAGTCCACTAAGGTTGTGACGTCAATAATAGATTTATATTAATCGTACAGGAACGCGGAGCTCAAACGCATGGAACCCGACTAGTTAATAGATAAGCTACTTGCCTCAAGCGGCATTGGATTCATTTTGTAGAAAAATAGACACAACGCATCATCTGTAGAGAGTTGGTGTATAAACAAGCTGGTAAGGAAAAAATACAGACCTCACTGAGGAAATGCTGTATAATAATAATAATGGTAAGTTGAATGATAGATGAGACTAGGCCGTGAGTGGGAGTTAACCAAGGAAACTGAGAAGTAGTAT

>s209_CH_10_2003.86
 AACTGCGCTGATTGGTCAGTGTTATGGTTCTTTTACGATGAGCAATATCAGGTACATCGGGTGACAGCCAATTAATTTAACTGTAAAACTTCAGCCACGGCGTGGCTAGATATCCAGATTATAAGCGTAAAGATTAACAGGCACAAACGCCATAGCACTCTGGGAATATGAGGCTTAATAGTGTGGTGGGATAGAACGATCAGGCCGTAGGTTGAGAGTCTGTAATAACGGTACGCAAGTTGTGTAGAAATCTACCAAAGACTGGAGAGATATCCGGTTTTTCGAGTAAAGACAGAAAATCCACGACCAATTGCAACGGTATATGGTCTGGAAAAGATAGGTAATATAGTAGTGGTGGGGAACATTAATAAATAAGGACTACTGGCTGACGATTATGGGGATGAACAATAGGAGCAAGTACAACTGACAGAGTAAGTTCTTGGGCAATTTGTATTCCAGCTAATTTGAACAAATTCATCGAAGAATAAAAATTGACCATGTCCAGAGGTAAATGACTAATATATGTGACTAAGAATTTCGCTTTGGATAGCAAATATGAAATCAGTGGACAGAAAAGGAGATTCTAAAACACAATAGAAAAAAGGAGTGTTGTAGATCAAGGTGGACCAATTTAATGGTTACATGAGAAATCACGGATGAGAAGATCCTAGATGTGAGGTAAGTTGCTCTACGATACCAGTCCACTAAGGTTGTAACGTCAATAATAGATTTACATTAATCGTATAGGAACGCGGAGCCCAAACGCATGGAACACGACTAGTTAATAGATAAGCTATTTGCCTCAAGCGGCATTGGATTCATTTTGTAGAAAAATAGACACAACGCATCATCTGCAGAGAGTTGGTGTATAAACAAGCTGATAAGGAACAAATACAGACCTCACTGAGGAAATGCTGTGTAATAATAATAATGGTAAGTTGAATGGTAGATGAGACTAGGTCGTGAGTGGGAGTTAACCAAGGAAACTGAGAAGTAGTAT

>s2113_CH_20_2001.56
 AACTGCGCTGATTGGTCAGTGTTATGGTTCTCTTACGATGAGCAATATCAGGTACATCGGGTGGCAGCCAATTAATTTAACTGTAAAACTCCAGCCACGGCGTGGCTAGATATCCAGATTATAAGCGTAAAGATTAGCAGGCACAAACGCCATAGCACTCTGGGAATATGAGGCTTAATAGTGTGGTGGGATAGAACGATCAGGCCGTAGGTTAAGAGTCTGTAATAACGGTATGCAAGTTGTGTAGAAATCTACCAAAGACTGGAGAGATATCCGGTTTTTCGAGTAAAGACAGGAAATCCACGACCAATTGCAACGGTATATGGTCTGGGAAAGATAGGTAATATAGTAGTGGTGGGGAACATTAATAAATACGGACTGCTGGCTAACGATTATGGGGATGAACAATAGAAGCAAGTACAACTGACAGGGTAAATACTTGGGCAATTAGTATTCCAGTTAATTTGAACAAGTTCATCGAAGAATAAAAATTGACCATGTCCAGAGGTAAATGACTAATATATGTGACTAAGACATTCGTTTTGGATAGCAAATATAAAGTCAGTGGACAGAAAAGGAGATTCTAAAACACAATAGAAAAAAGGAGTGTTGTAGATCAAGGTGGACCAGTTTAATGGTTACATGAGAAATCACGGATGAGAAGATCCTAGATGTGAGGTAAGTTGCTCTACGATACCAGTCCACTAAGGTTGTGACGTCAGTAATAGATTTATATTAATCGTAGAGGAACGCGGAGCTCAAACGCATGGAACCCGACTAGTTAATAGATAAGCTATTTGCCTCAGGCGGCATTGGATTCATTTTGTAGAAAAATAGACACAACGCATCATGTGTAGAGAGTTGGTGTATAAACAAGCTGGTAAGGAAGAAATACAGACCTCACTGAGGAAATGCTGTGTAATAATAATAATGGTAAGTTGAATGATAGATGAGACTAGGCCGTGAGTGGGAGTTAACCAAGGAAACTGAGAAGTAGTAT

>s2168_CH_20_1997.1
 AACTGCGCTGATTGGTCAGTGTTATGGTTCTCTTACGATGAGCAATATCGAGTACATCGGGTGGCAGCCAATTAATCTAACTGTAAAACTCCAGCCACGGCGTGGCTAGATATCCGGATTATAAGCGTAAAGATTAGCAGGCACAAACGCCATAGCACTCTGGGAATATGAGACTTAATAGTGTGATGGGATAGAACGATCAGGCCGTAGGTTAAGAGCCTGTAATAACGGTATGCAAGTTGTGTAGAAATCTACCAAAGACTGGAGAGATATTCGGTTTTTCGAGTAAAGACAGGAAATCCACAACCAATTGCAGCGGTATATGGTCTAGAAAAAACAGGTGATATAGTAGTGGTGGGGAACATTAATAAAGACGGACTGCTGGCTGACGATTATGGGAATGAACAATAGGAGCAAGTACAACCGACAGAGTAAATACTTGGGCAATTAGTATTCCAGCTAATTTGAACAAATTCATCGAAGAATAAAAATTGACCATGTCCAGAGGTAAATGACTAATATATGTGACTAAGACGTTCGTTTTGGATAGCAAATAAAAAATCAGTGGACAGAAAAGGAGATTCTAAAACACAATAGAAAAAAGGAGTGTTGTAGATCAAGGTGGACCAATTTAATGGTTACATGAGGAATCACGGATGGGAAGATCCTAGATGTGAGGTAAGTTGCTCTACGATACCAGTCCACTAAGATTGTGACGTCAATAATAGATTTATATTAATCGTACAGGAACGCGGAGCTCAAGCGCATGGAACCCGACTAGTTAATAGATAAGCTACTTGCCTCAAGCGGCATTGGATTCATTTTGTAGAAAAATAGACACAGCGCATCATCTGTAGAGAGTTAGTGTATAAACAAGCTGGTAAGGAAGAAATACAGACTTCTCTGAGGAAATGTTGTATAATAGTAATAATGGTAAGTTGAATGATAGATGAAACTAGGCCGTGAGTGGGAGTTAACCAAGGAAACTGAGAAATAGTAT

>s634_CH_10_2001.91
 AACTGCGCTGATTGGCCAGTGTTATGGTTCTCTTACGATGAGCAATATCAGGTACATCGGGTGGCAGCCAATTAATTTAACTGTAAAACTCCAGCCACGGCGTGGCTAGATATCCAGATTATAAGCGTAAAGATTAGCAGGCACAGACGCCGTAGCACTCTGGGAATATGAGGCTTAATAGTGTGGTGGGGTAGAACGATCAGGCCGTAGGTTGAGAGACTGTAATAACGGTATGCAGGTTGTGTAGAAATCTACCAAAGACTGGAGAGATATCCGGTTTTTCGAGTAAAGACAGGAAATCCACGACCAATTGCAGCGGTAAATGGTCTGGGAAAGACAGGCCATATAGTAGTGGTGGGGAACATTAATAAATACGGACTGCTGGCTGACGATTATGGGAGTGAACAATAAGAGCAAGTACAACTGACAGAGTAAATACTTGGGCAATTAGTATTCCAGCTAATTTGAACAAATTCATCGAAGAATAAAAATTGACCATGTGCAGAGGTAAATGACCAATATATGTGACTAAGACGTTCGATTTGGATAGCAAATAAAAAATCAGTGGACAGAAAAGGAGATTCTAAAACACAATAGAAAAAAAGAGTGTTGTAGATCAAGGTAGACCAATTTAATGGTTACATGAGAAACCACGGATGAGAAGATCCTAGATGTGAGGTAAGTTGCTCTACGATACCAGTCCACTAAGGTTGTGACGTCAGTAATAGATTTATATTAATCGTAAAGGAACGGGGAGCTCAAACGCATGGAACCCAACTAGTTAATAGATAAGCTACTTGCCTCAGGCGGCATTGGATTCATTTTGTAGAAAAATAGACACAACGCATCATCTGTAGAGAGTTGGTGTATAAACAAACTGATAAGGAAGAAATATAGACCTCACTGAAGAAATGCTGTATAATAGTAATAATGGTAAGTTGAATGATAGATGAGACTAGGCCGTGAGTGGGAGTTAACCAAGGAAACTGAGAAGTAGTAT

>s2261_CH_20_2004.61
 AACTGCGCTGATTGGTCAGTGTTATGGTTCTCTTACGATGAGCAATATCGGGTACATCGGGTGGCAGTCAATTAATTTAACTGTAAAACTCCAGCCACGGCGTGGCTAGATACCCAGATTATAAGCGTAAAAATTAGCAGGCACAAACGCCGTAGCACTCTGGGAATATGAGGCTTAATAGTGTGGTGGGGTAGAACGATCAGGCCGTAGGTTAAGAGTCTGTAATAACGGTATGCAAGTTGTGTAGAAATCTACCAAAGACTGGAGAGATATCCGGTTTTTCGAGTAAAGACAGGAAATCCACGACCAATTGCAACGGTAAATGGTCTGGGAAAGACAGGTCATATAGTAGTGGTGGGGAACATTAATAAATACGGACTGCTGGCTGACGATTATGGGAATGAACAATAAGAGCAAGTACAACTGACAGAGTAAATGCTTGGGCAATTGGTATTCCAGCTAATTTGAACAAATTCATCGAAGAATAAAAATTGACCATGTACAGAGGTAAATGACCAATATATGTGACTAAGACGTTCGTTTTGGGTAGCAAATAAAAAATCAGTGGACAGAAAAGGAGATTCTAAAACACAATAGAAAAAAAGAGTGTTGTAGATCAAGGTAGACCAATTTAATGGTTACATGAGAAATCACGGATGAGAAGATCCTAGATGTGAGGTAAGTTGCTCTACGATACCAGTCCACTAAGGTTGTGACGTCAGTAATAGATTTATATTAATCGTAAAGGAACGCGGAGCTCAAACGCATGGAACCCAACTAGTTAATAGATAAGCTACTTGCCTCAAGCGGCATTGGATTCATTTTGTAGAAAAATAGACACAACGCATCATCTGTAGAGAGTTGGTGTATAAACAAACTGGTAAGGAAGAAATACAGACCTCACTGAAGAAATGCTGTATAATAGTAATAATGGTAAGTTAAATGATAGATGAGACTAGGCCGTGAGTGGGAGTTAACCAAGGAAACTGAGAAGTAGTAT

>s2386_CH_20_2007.21
 AACTGCGCTGATTGGTCAGTGTTATGGTTCTCTTACGATGAGCAATATCGGGTACATCGGGTGGCAGTCAATTAATTTAACTGTAAAACTCCAGCCACGGCGTGGCTGGATATCCAGATTATAAGCGTAAAAATTAGCAGGCACAAACGCCGTAGCACTCTGGGAATATGAGGCTTAGTAGTGTGGTGGGGTAGAACGATCAGGCCGTAGGTTAAAAGTCTGTAATAACGGTATGCAAGTTGTGTAGAAATCTACCAAAGACTGGAGAGATATCCGGTTTTTCGAGTAAAGACAGGAAATCCACGACCAATTGCAACGGTAAATGGTCTGGGAAAGACAGGTCATATAGTAGTGGTGGGGAACATTAATAAATATGGACTGCTGGCTGACGATTATGGGAATGAACAATAAGAGCAAGTACAACTGACAGAGTAAATACTTGGGCAATTGGTATTCCAGCTAATTTGAACAAATTCATCGAAGAATAAAAATTGACCATGTGCAGAGGTAAATGACCAATATATGTGACTAAGACGTTCGTTTTGGGTAGCAAATAAAAAATCAGTGGACAGAAAAGGAGATTCTAAAACACAATAGAAAAAAAGAGTGTTGTAGATCAAGGTAGACCAATTTAATGGTTACATGAGAAATCACGGATGAGAAGATCCTAGATGTGAGGTAAGTTGCTCTACGATACCAGTCCACTAAGGTTGTGACGTCAGTAATAGATTTATATTAATCGTAAAGGAACGCGGAGCTCAAACGCATGGAACCCAACTAGTTAATAGATAAGCTACTTGCCTCAAGCGGCATTGGATTCATTTTGTAGAAAAATAGACACAACGCATCATCTGTAGAGAGTTGGTGTATAAACAAGCTGGTAAGGAAGAAATACAGACCTCACTGAAGAAATGCTGTATAATAGTAATAATGGTAAGTTAAATGATAGATGAGACTAGGCCGTGAGTGGGAGTTAACCAAGGAAACTGAGAAGTAGTAT

>s1160_CH_10_2009.76
 AACTGCGCTGATTGGTCAGTGTTATGGTTCTCTTACGATGAGCAATATCGGGTACATCGGGTGGCAGTCAATTAATTTAACTGTAAAACTCCAGCCACGGCGTGGCTAGATATCCAGATTATAAGCGTGAAAATTAGCAGGCACAAACGCCGTAGCACTCTGGGAATATGAGGCTTAGTAGTGTGGTGGGGTAGAACGATCAGGCCGTAGGTTAAGAGTCTGTAATAACGGTATGCAGGTTGTGTAGAAATCTACCAAAAACTGGAGAGATATTCGGTTTTTCGAGTAAAGACAGGAAATCCACGACCAATTGCAACGGTAAATGGTCTGGGAAAGACAGGTCATATAGCAGTGGTGGGAAACATTAATAAATACGGACTGCTGGCTAACGATTATGGGAGTGAACAATAAGAGCAAGTACAACTGACAGAGTAAATACTTGGGCAATTGGTATTCCAGCTAATTTGAACAAATTCATCGAAGAATAAAAATTGACCATGTACAGAGGTAAATGACCAATATATGTGACTAAGACGTTCGTTTTGGGTAGCAAATAAAAAATCAGTGGACAGAAAAGGAGATTCTAAAACACAATAGAAAAAAGGAGTGTTGTAGATTAAGGTAGACCAATTTAATGGTTACATGAGAAATCACGGATGAGAAGATCCTAGATGTGAGGTAAGTTGCTCTACGATACCAGTCCACTAAGGTTGTGACGTCAGTAATAGATTTATATTAATCGTAAAGGAACGCGGAGCTCAAACGCATGGAACCCAACTAGTTAATAGATAAGCTACTTGCCTCAAGCGGCATTGGATTCATTTTGTAGAAAAATAGACACAACGCATCATCTGTAGAGAGTTGGTGTATAAACAAGCTGGTAAGGAAGAAATACAGACTTCACTGAAGAAATGCTGTATAATAGTAATAATGGTAAGTTGAATGATAGATGAGACTAGGCCGTGAGTGGGAGTTAACCAAGGAAACTGAGAAGTAGTAT

>s4360_CH_10_2009.82
 AACTGCGCTGATTGGTCAGTGTTATGGTTCTCTTACGATGAGCAATATCGGGTACATCGGGTGGCAGTCAATTAATTTAACTGTAAAACTCCAGCCACGGCGTGGCTAGATATCCAGATTATAAGCGTGAAAATTAGCAGGCACAAACGCCGTAGCACTCTGGGAATATGAGGCTTAGTAGTGTGGTGGGGTAGAACGATCAGGCCGTAGGTTAAGAGTCTGTAATAACGGTATGCAGGTTGTGTAGAAATCTACCAAAAACTGGAGAGATATTCGGTTTTTCGAGTAAAGACAGGAAATCCACGACCAATTGCAACGGTAAATGGTCTGGGAAAGACAGGTCATATAGCAGTGGTGGGAAACATTAATAAATACGGACTGCTGGCTAACGATTATGGGAGTGAACAATAAGAGCAAGTACAACTGACAGAGTAAATACTTGGGCAATTGGTATTCCAGCTAATTTGAACAAATTCATCGAAGAATAAAAATTGACCATGTACAGAGGTAAATGACCAATATATGTGACTAAGACGTTCGTTTTGGGTAGCAAATAAAAAATCAGTGGACAGAAAAGGAGATTCTAAAACACAATAGAAAAAAGGAGCGTTGTAGATTAAGGTAGACCAATTTAATGGTTACATGAGAAATCACGGATGAGAAGATCCTAGATGTGAGGTAAGTTGCTCTACGATACCAGTCCACTAAGGTTGTGACGTCAGTAATAGATTTATATTAATCGTAAAGGAACGCGGAGCTCAAACGCATGGAACCCAACTAGTTAATAGATAAGCTACTTGCCTCAAGCGGCATTGGATTCATTTTGTAGAAAAATAGACACAACGCATCATCTGTAGAGAGTTGGTGTATAAACAAGCTGGTAAGGAAGAAATACAGACTTCACTGAAGAAATGCTGTATAATAGTAATAATGGTAAGTTGAATGATAGATGAGACTAGGCCGTGAGTGGGAGTTAACCAAGGAAACTGAGAAGTAGTAT

>s1133_CH_10_2010.45
 AACTGCGCTGATTGGTCAGTGTTATGGTTCTCTTACGATGAGCAATATCGGGTACATCGGGTGGCGGTCAATTAATTTAACTGTAAAACTCCAGCCACGGCGTGGCTAGATATCCAGATTATAAGCGTAAAAATTAGCAGGCACAAACGCCATAGCACTCTGGGAATATGAGGCTTAATAGTGTGGTGGGGTAGAACGATCAGGCCGTAGGTTAAAAGTCTGTAATAACGGTATGCAAGTTGTGTAGAAATCTACCAAAGACTGGAGAGATATCCGGTTTTTCGAGTAAAGACAGGAAATCCACGACCAATTGCAACGGTAAATGGTCTGGGAAAGACAGGTCATATAGTAGTGGTGGGGAACATTAATAAATACGGACTGCTGGCTGACGATTATGGGAGTGAACATTAAGAGCGAGTACAACTGACAGAGTAAATACTTGGGCAATTGGTATTCCAGCTAATTTGAACAAATTCATCGAAGAATAAAAATTGACCATGTGTAGAGGTAAATGACCAATATATGTGACTAAGACGTTCGTTTTGGGTAGCAAATAAAAAATCAGTGGACAGAAAAGGAGATTCTAAAACACAATAGAAAAAAAGAGTGTTGTAGATCAAGGTAGACCAATTTAATGGTTACATGAGAAATCACGGATGAGAAGATCCTAGATGTGAGGTAAGTTGCTCTACGATACCAGTCCACTAAGGTTGTGACGTCAGTAATAGATTTATATTAATCGTAAAGGAACGCGGAGCTCAAACGCATGGAACCCAACTAGTTAATAGATAAGCTACTTGCCTCAAGCGGCATTGGATTCATTTTGTAGAAAAATAGACACAACGCATCATCTGTAGAGAGTTGGTGTATAAACAAGCTGGTAAGGAAGAAATACAGACTTCACTGAAGAAATGCTGTATAATAGTAATAATGGTAAGTTGAATGATAGATGAGACTAGGCCGTGAGTGGGAGTTAACCAAGGAAACTGAGAAGTAGTAT

>s1849_CH_10_2010.4
 AACTGCGCTGATTGGTCAGTGTTATGGTTCTCTTACGATGAGCAATATCGGGTACATCGGGTGGCAGTCAATTAATTTAACTGTAAAACTCCAGCCACGGCGTGGCTAGATATCCAGATTATAAGCGTAAAAATTAGCAGGCACAGACGCCGTAGCACTCTGGGAATATGAGGCTTAGTAGTGTGGTGGGGTAGAACGATCAGGCCGTAGGTTAAGAGTCTGTAATAACGGTATGCAAGTTGTGTAGAAATCTACCAAAGACTGGAGAGATATCCGGTTTTTCGAGTAAAGACAAGAAATCCACAACCAATTGCAACGGTAAATGGTCTGGGAAAGACAGGTCATATAGTAGTGGTGGGGAACATTAATAAATACGGACTGCTGGCTGACGATTATGGGAATGAACAATAAGAGCGAGTACAACTGACAGAGTAAATACTTGGGCAATTGGTATTCCAGCTAATTTGAACAAATTCATCGAAGAATAAAAATTGACCATGTACAGAGGTAAATGACCAATATATGTGACTAAGACGTTCGTTTTGGGTAGCAAATAAAAAATCAGTGGACAGAAAAGGAGATTCTAAAACACAATAGAAAAAAAGAGTGTTGTAGATCAAGGTAGACCAATTTAATGGTTACATGAGAAATCACGGATGAGAAGATCCTAGATGTGAGGTAAGTTGCTCTACGATACCAGTCCACTAAGGTTGTGACGTCAGTAATAGATTTATATTAATCGTAAAGGAACGCGGAGCTCAAACGCATGGAACCCAACTAGTTAATAGATAAGCTACTTGCCTTAAGCGGCATTGGATTCATTTTGTAGAAAAATAGACACAACGCATCATCTGTAGAGAGTTGGTGTATAAACAAGCTGGTAAGGAAGAAATACAGACCTCACTGAAGAAATGCTGTATAATAGTAATAATGGTAAGTTGAATGATAGATGAGACTAGGCCGTGAGTGGGAGTTAACCAAGGAAACTGAGAAGTAGTAT

>s1651_CH_10_2007.84
 AACTGCGCTGATTGGTCAGTGTTATGGTTCTTTTACGATGAGCAATATCGGGTACATCGGGTGGCAGTCAATTAATTTAACTGTAAAACTCCAGCCACGGCGTGGCTAGATATCCAGATTATAAGCGTAAAAATTAGTATGCACAAACGCCGTAGCACTCTGGGAATATGAGGCTTAATAGTGTGGTGGGGTAGAATGATCAGGCCGTAGGTTAAGAGTCTGTAATAACGGTATGCAAGTTGTGTAGAAATCTACCAAAGACTGGAGAGATATCCGGTTTTTCGAGTAAAGACAGGAAATCCACGACCAATTGCAACGGTAAATGGTCTGGGAAAGACAGGTCATATAGTAGTGGTGGGGAACATTAATAAATACGGACTGCTGGCTGACGATTATGAGAGTGAACAATAAGAGCAAGTACAACCGACAGAGTAAATACTTGGGCAATTGGTATTCCAGCTAATTTGAACAAATTCATCGAAGAATAAAAATTGACCATGTACAGAGGTAAATGACCAATATATGTGACTAAGACGTTCGTTTTGGGTAGCAAATAAAAAATCAGTGGACAGAAAAGGAGATTCTAGAACACAATAGAAAAAAAGAGTGTTGTAGATCAAGGTAGACCAATTTAATGGTTACAGGAGAAATCACGGATGAGAAGATCCTAGATGTGAGGTAAGTTGCTCTACGATACCAGTCCACTAGGGTTGTGACGTCAGTAATAGATTTATATTAATCGTAAAGGAACGCGGAGCTCAAACGCATGGAACCCAACTAGTTAATAGATAAGCTACTTGCCTCAAGCGGCATTGGATTCATTTTGTAGAAAAATAGACACAACGCATCATCTGTAGAGAGTTGGTGTATAAACGAGCTGGTAAGGAGGAAATACAGACCTCACTGAAGAAATGCTGTATAATAGAAATAATGGTAAGTTGAATGATAGATGAGACTAGGCCGTGAGTGGGAGTTAACCAAAGAAACTGAGAAGTAGTAT

>s1502_CH_10_2004.67
 AACTGCGCTGATTGGTCAGTGTTATGGTTCTTTTACGATGAGCAATATCGGGTACATCGGGTGGCAGTCAATTAATTTAACTGTAAAACTCCAGCCACGGCGTGGCTAGATATCCAGATTATAAGCGTAAAAATTAGTAGGCACAAACGCCGTAGCACTCTGGGAATATGAGGCTTAGTAGTGTGGTGGGGTAGAACGATCAGGCCGTAGGTTAAGAGTCTGTAATAACGGTATGCAAGTTGTGTAGAAATCTACCAAAGACTGGAGAGATATCCGGTTTTTCGAGTAAAGACAGGAAATCCACGACCAATTGCAACGGTAAATGGTCTGGGAAAGACAGGTCATATAGTAGTGGTGGGGAACATTAATAAATACGGACTGCTGGCTGACGATTGTGGGAGTGAACAATAAGAGCAAGTACAACTGACAGAGTAAATACTTGGGCAATTGGTATTCCAGCTAATTTGAACAAATTCATCGAAGAATAAAAATTGACCATGTACAGAGGTAAATGACCAATATATGTGACTAAGACGTTCGTTTTGGGTAGCAAATAAAAAATCAGTGGACAGAAAAGGAGATTCTAGAACACAATAGAAAAAAAGAGTGTTGTAGATCAAGGTAGACCAATTTAATGGTTACATGAGAAATCACGGATGAGAAGATCCTAGATGTGAGGTAAGTTGCTCTACGATACCAGTCCACTAAGGTTGTGACGTCAGTAATAGATTTATATTAATCGTAAAGGAACGCGGAGCTCAAACGCATGGAACCCAACTAGTTAATAGATAAGCTACTTGCCTCAAGCGGCATTGGATTCATTTTGTAGAAAAATAGACACAACGCATCATCTGTAGAGAGTTGGTGTATAAACAAGCTGGTAAGGAAGAAATACAGACCTCACTGAAGAAATGCTGTATAATAGTAATAATGGTAAGTTGAATGATAGATGAGACTAGGCCGTGAGTGGGAGTTAACCAAGGAAACTGAGAAGTAGTAT

>s1736_CH_10_2008.69
 AACTGCGCTGATTGGTCAGTGTTATGGTTCTTTTACGATGAGCAATATCGGGTACATCGGGTGGCAGTCAATTAATTTAACTGTAAAACTCCAGCCACGGCGTGGCTAGATATCCAGATTATAAGCGTAAAAATTAGCAGGCACAAACGCCGTAGCACTCTGGGAATATGAGGCTTAGTAGTGTGGTGGGGTAGAACGATCAGGCCGTAGGTTAAGAGTCTGTAATAACGGTATGCAAGTTGTGTAGAAATCTACCAAAGACTGGAGAGATATCCGGTTTTTCGAGTAAAGACAGGAAATCCACGACCAATTGCAACGGTAAATGGTCTGGAAAAGACAGGTCATATAGTAGTGGTGGGGAACATGAATAAATACGGACTGCTGGCTGACGATTATGGGAGTGAAAAATAAGAGCAAGTACAACTGACGGAGTAAATACTTGGGCAATTGGTATTCCAGCTAATTTGAACAAATTCATCGAAGAATAAAAATTGACCATGTACAGAGGTAAATGACCAATATATGTGACTAAGACGTTCGTTTTGGGTAGCAAGTAAAAAATCAGTGGACAGAAAAGGAGATTCTAAAACCCAATAGAAAAAATGAGTGTTGTAGATCAAGGTAGACCAATTTAATGGTTACATGAGAAATCACGGATGAGAAGATCCTAGATGTGAGGTAAGTTGCTCTACGATACCAGTCCACTAAGGTTGTGACGTCAGTAATAGATTTATATTAATCGTAAAGGAACGCGGAGCTCAAACGCATGGAACCCAACTAGTTAATAGATAAGCTAGTTGCCTCAAGCGGCATTGGATTCATTTTGTAGAAAAATAGACACAACGCATCATCTGTAGAGAGTTGATGTATAAACAAGCTGGTAAGGAAGAAATACAGACCTCACTGAAGAAATGCTGTATAATAGTAATAATGGTAAGTTGAATGATAGATGAGACTAGGCCGTGAGTGGGAGTTAACCAAGGAAACTGAGAAGTAGTAT

>s1843_CH_10_2010.19
 AAATGCGCTGATTGGTCAGTGTTATGGTTCTTTTACGATGAGCAATATCGGGTACATCGGGTGGCAGTCAATTAACTTAACTGTAAAACTCCAGCCACGGCGTGGCTAGATATCCAGATTATAAGCGTAAAAATTAGCAGGCACAAACGCCGTAGCACTCTGGGAATATGAGACTTAGTAGTGTGGTGGGGTAGAACGATCAGGCCGTAGGTTAAGAGTCTGTAATAACGGTATGCAAGTTGTGTAGAAATCTACCAAAGACTGGAGAGATATCCGGTTTTTCGAGTAAAGACAGGAAATCCACAGCCAATTGCAACGGTAAATGGTCTGGGAAAGACAGGTCATATAGTAGTGGTGGGGAACATTAATAAATACGGACTGCTGGCTGACGATTATGGGAGTGAACAATAAGAGCGAGTACAACTGACAGAGTAAATGCTTGGGCAATTAGTATTCCAGCTAATTTGAACAAATTCATCGAAGAATAAAAATTGACCATGTACAGAGGTAAATGACCAATATATGTGACTAAGACGTTCGTTTTGGATAGCAAATAAAAAATCAGTGGACAGAAAAGGAGATTCTAAAACACAATAGAAAAAATGAGTGTTGTAGATCAAGGTAGACCAATTTAATGGTTACATGAGAAATCACGGATGAGAAGATCCTAGATGTGAGGTAAGTTGCTCTACGATACCAGTCCACTAGGGTTGTGACGTCAGTAATAGATTTATATTAATCGTAAAGGAACGCGGAGCCCAAACGCATGGAACCCAACTAGTTAATAGATAAGCTGCTTGCCTCAAGCGGCATTGGATTCATTTTGTAGAAAAATAGACACAACGCATCATCTGTAGAGAGTTGATGTATAAACAAGCTGGTAAGGAAGAAATACAGACCTCACTGAAGAAATGCTGTATAATAGTAATAATGGTAAGTTGAATGATAGATGAGACTAGGCCGTGAGTGGGAGTTAACCAAGGAAACTGGGAAGTAGTAT

>s1023_CH_10_2006.68
 AACTGCGCTGATTGGTCAGTGTTATGGTTCTTTTACGATGAGCAATATCGGGTACATCGGGTGGCAGTCAATTAATTTAACTGTAAAACTCCAGCCACGGCGTGGCTAGATATCCAGATTATAAGCGTAAAAATTAGCAGGCACAAACGCCGTAGCACTCTGGGAATATGAGACTTAGTAGTGTGGTGGGGTAGAACGATCAGGCCGTAGGTTAAGAGTCTGTAATAACGGTATGCAAGTTGTGTAGAAATCTACCAAAGACTGGAGAGATATCCGGTTTTTCGAGTAAAGACAGGAAATCCACAACCAATTGCAACGGTAAATGGTCTGGGAAAGACAGGTCATATAGTAGTGGTGGGGAACATTAATAAATACGGACTGCTGGCTGACGATTATAGGAGTGAACAATAAGAGCGAGTACAACTGACAGAGTAAATACTTGGGCAATTGGTATTCCAGCTAATTTGAACAAATTCATCGAAGAATAAAAATTGACCATGTACAGAGGTAAATGACCAATATATGTGACTAAGACGTTCGTTTTGGGTAGCAAATAAAAAATCAGTGGACAGAAAAGGAGATTCTAAAACACAATAGAAAAAATGAGTGTTGTAGATCAAGGTAGACCAATTTAATGGTTACATGAGAAATCACGGATGAGAAGATCCTAGATGTGAGGTAAGTTGCTCTACGATACCAGTCCACTAGGGTTGTGACGTCAGTAATAGATTTATATTAATCGTAAAGGAACGCGGAGCTCAAACGCATGGAACCCAACTAGTTAATAGATAAGCTACTTGCCTCAAGCGGCATTGGATTCATTTTGTAGAAAAATAGACACAACGCATCATCTGTAGAGAGTTGATGTATAAACAAGCTGGTAAGGAAGAAATACAGACCTCACTGAAGAAATGCTGTATAATAGTAATAATGGTAAGTTGAATGATAGATGAGACTAGGCCGTGAGTGGGAGTTAACCAAGGAAACTGAGAAGTAGTAT

>s1155_CH_10_2009.65
 AACTGCGCTGATTGGTCAGTGTTATGGTTCTTTTACGATGAGCAATATCGGGTACATCGGGTGGCAATCAATTAATTTAACTGTAAAACTCCAGCCACGGCGTGGCTAGATATCCAGATTATAAGCGTAAAAATTAGCGGACACAAACGCCGTAGCACTCTGGGAATATGAGACTTAGTAGTGTGGTGGGGTAGAACGATCAGGCCGTAGGTTAAGAGTCTGTAATAACGGTATGCAAGTTGTGTAGAAATCTACCAAAGACTGGAGAGATATCCGGTTTTTCGAGTAAAGACAGGAAATCCACGACCAATTGCAACGGTAAATGGTCTGGGAAAGACAGGTCATATAGTAGTGGTGGGGAACATTAATAAATACGGACTGCTGGCTGACGATTATGGGAATGAAAAATAAGAGCGAGTACAACTGACAGAGTAAATCCTTGGGCAATTGGTATTCCAGATAATTTGAACAAATTCATCGAAGAATAAAAATTGACCATGTACAGAGGTAAATGACCAATATATGTGACTAAGACGTTCGTTTTGGGTAGCAAATAAAAAATCAGTGGACAGAAAAGGAGATTCTAAAACACAATAGAAAAAATGAGTGTTGTAGATCAAGGTAGACCAATTTAATGGTTACATGAGAAATCACGGATGAGAAGATCCTAGATGTGAGGTAAGTTGCTCTACGATACCAGTCCACTAGGGTTGTGACGTCAGTAATAGATTTATATTAATCGTAAAGGAACGCGGAGCTCAAACGCATGGAACCCAACTAGTTAATAGATAAGCTACTTGCCTCAAGCGGCATTGGATTCATTTTGTAGAAAAATAGACACAACGCATCATCTGTAGAGAGTTGATGTATAAACAAGCTGGTAAGGAAGAAATACAGACCTCACTGAAGAAATGCTGTATAATAGTAATAATGGTAAGTTGAATGATAGATGAGACTAGGCCGTGAGTGGGAGTTAACCAAGGAAACTGAGAAGTAGTAT

>s1556_CH_10_2006.34
 AACTGCGCTGATTGGTCAGTGTTATGGTTCTTTTACGATGAGCAATATCGGGTACATCGGGTGGCAGTCAATTAATTTAACTGTAAAACTCCAGCCACGGCGTGGCTAGATATCCAGATTATAAGCGTAAAAATTAGCAGGCACAAACGCCGTAGCACTCTGGGAATATGAGGCTTAGTAGTGTGGTGGGGTAGAACGATCAGGCCGTAGGTTAAGAGTCTGTAATAACGGTATGCAAGTTGTGTAGAAATCTACCAAAGACTGGAGAGATATCCGGTTTTTCGAGTAAAGACAGGAAATCCACGACCAATTGCAACGGTAAATGGTCTGGGAAAGACAGGTCATATAGTAGTGGTGGGGAACATTAATAAATACGGACTGCTGGCTGACGATTATGGGAGTGAACAATAAGAGCAAGTACAACTGACAGAGTAAATACTTGGGCAATTGGTATTCCAGCTAATTTGAACAAATTCATCGAAGAATAAAAATTGACCATGTACAGAGGTAAATGACCAATATATGTGACTAAGACGTTCGTTTTGGGTAGCAAATAAAAAATCAGTGGACAGAAAAGGAGATTCTAAAACACAATAGAAAAAATGAGTGTTGTAGATCAAAGTAGACCAATTTAATGGTTACATGAGAAATCACGGATGAGAAGATCCTAGATGTGAGGTAAGTTGCTCTACGATACCAGTCCACTAAGGTTGTGACGTCAGTAATAGATTTATATTAATCGTAAAGGAACGCGGAGCTCAAACGCATGGAACCCAACTAGTTAATAGATAAGCTACTTGCCTCAAGCGGCATTGGATTCATTTTGTAGAAAAATAGACACAACGCATCATCTGTAGAGAGTTGATGTATAAACAAGCTGGTAAGGAAGAAATACAGACCTCACTGAAGAAATGCTGTATAATAGTAATAATGGTAAGTTGAATGATAGATGAGACTAGGCCGTGAGTGGGAGTTAACCAAGGAAACTGAGAAGTAGTAT

>s1543_CH_10_2005.79
 AACTGCGCTGATTGGTCAGTGTTATGGTTCTTTTACGATGAGCAATATCGGGTACATCGGGTGGCAGTCAATTAATTTAACTGTAAAACTCCAGCCACGGCGTGGCTAGATATCCAGATTATAAGCGTAAAAATTAGCAGGCACAAACGCCGTAGCACTCTGGGAATATGAGGCTTAGTAGTGTGGTGGGGTAGAACGATCAGGCCGTAGGTTAAGAGTCTGTAATAACGGTATGCAAGTTGTGTAGAAATCTACCAAAGACTGGAGAGATATCCGGTTTTTCGAGTAAAGACAGGAAATCCACGACCAATTGCAACGGTAAATGGTCTGGGAAAGACAGGTCATATAGTAGTGGTGGGGAACATTAATAAATACGGACTGCTGGCTGACGATTATGGGAGTGAACAATAAGAGCAAGTACAACTGACAGAGTAAATACTTGGGCAATTGGTATTCCAGCTAATTTGAACAAATTCATCGAAGAATAAAAATTGACCATGTACAGGGGTAAATGACCAATATATGTGACTAAGACGTTCGTTTTGGGTAGCAAATAAAAAATCAGTGGACAGAAAAGGAGATTCTAAAACACAATAGAAAAAATGAGTGTTGTAGATCAAAGTAGACCAATTTAATGGTTACATGAGAAATCACGGATGAGAAGATCCTAGATGTGAGGTAAGTTGCTCTACGATACCAGTCCACTAAGGTTGTGACGTCAGTAATAGATTTATATTAATCGTAAAGGAACGCGGAGCTCAAACGCATGGAACCCAACTAGTTAATAGATAAGCTACTTGCCTCAAGCGGCATTGGATTCATTTTGTAGAAAAATAGACACAACGCATCATCTGTAGAGAGTTGATGTATAAACAAGCTGGTAAGGAAGAAATACAGACCTCACTGAAGAAATGCTGTGTAATAGTAATAATGGTAAGTTGAATGATAGATGAGACTAGGCCGTGAGTGGGAGTTAACCAAGGAAACTGAGAAGTAGTAT

>s2096_CH_20_1999.32
 AACTGCGCTGATTGGTCAGTGTTATGGTTCTCTTACGATGAGCAATATCAGGTACATCGGGTGGCAGCCAATTAATTTAACTGTAAAACTCCAGCCACGGCGTGGCTAGATATCCAGATTATAAGCGTAAAGATTAGCAGGCACAAACGCCATAGCACTCTGGGAATATGAGGCTTAATAGTGTGGTGAGATAGAACGATCAGGCCGTAGGTTAAGAGTCTGTAATAACGGTATGCAATTTGTGTAGAAATCTACCAAAGACTGGAGAGATATCCGGTTTTTCGAGTAAAGACAGGAAATCCACAACAAATTGCAGCGGTAAATGGTCTGGGAAAGATAGGTCATATAGTAGTGGTGGGGAACATCAATAAATACGGACTGCTGGCTAACGATTATGGGAGTGAACAATAAGAGCAAGTACAACTGACAGAGTAAATACTTGGGCAATTAGTATTCCAGCTAATTTGAACAAATTCATCGAAGAATAAAAATTGACCATGTGCAGAGGTAAATGACTAATATATGTGACTAAGACGTTCGTTTTGGATAGCAAATAAAAAATCAGTGGACAGAAAAGGAGATTCTAGGACACAATAGAAAAAAAGAGTGTTGTAGATCAAGGTAGACCAATTTAATGGTTACATGAGAAATCACGGATGAGAAGATCCTAGATATGAGGTAAGTTGCTCTACGATATCAGTCCACTAGGGTTGTGACGTCAGTAATAGATTTATATTAATCGTACAGGAACGCGGAGCTCAAACGCATGGAACCCAACTAGTTAATAGATAAGCTACTTGCCTCAAGCGGCATTGGATTCATTTTGTAGAAAAATAGACACAACGCATCATCTGTAGAGAGTTAGTGTATAAACAAGCTGGTAAGGAAGAAATACAGACCTCGCTGAAGAAATGCTGTATAATAGTAATAATGGTAAGTTGAATGATAGATGAGACTAGGCCGTGAGTGGGAGTTAACCAAGGAAACTGAGAAGTAGTAT

>s2181_CH_20_1997.36
 AACTGCGCTGATTGGTCAGTGTTATGGTTCTCTTACGATGAGCAATATCAGGTACATCGGGTGGCAGCCAATTAATTTAACTGTAAAACTCCAGCCACGGCGTGGCTAGATATCCAGATTATAAGCGTAAAGATTAGCAGGCACAAACGCCATAGCACTCTGGGAATATGAGGCTTAATAGTGTGGTGAGATAGAACGATCAGGCCGTAGGTTAAGAGTCTGTAATAACGGTATGCAACTTGTGTAGAAATCTACCAAAGACTGGAGAGATATCCGGTTTATCGAGTAAAGACAGGAAATCCACAACGAATTGCAGCGGTAAATGGTCTGGGAAAGACAGGTCATATAGTAGTGGTGGGGAACATCAATAAATACGGACTGCTGGCTAACGATTATGGGAATGAACAATAAGAGCAAGTACAACTGACAGAGTAAATACTTGGGCAATTAGTATTCCAGCTAATTTGAACAAATTCATCGAAGAATAAAAATTGACCATGTGCAGAGGTAAATGACTAATATATGTGACTAAGACGTTCGTTTTGGATAGCAAATAAAAAATCAGTGGACAGAAAAGGAGATTCTAGAACACAATAGAAAAAAAGAGTGTTGTAGATCAAGGTAGACCAATTTAATGGTTACATGAGAAATCACGGATGAGAAGATCCTAGATATGAGGTAAGTTGCTCTACGATATCAGTCCACTAAGGTTGTGACGTCAGTAATAGATTTATATTAATCGTACAGGAACGCGGAGCTCAAACGCATGGAACCCGACTAGTTAATAGATAAGCTACTTGCCTCAAGCGGCATTGGATTCATTTTGTAGAAAAATAGACACAACGCATCATCTGTAGAGAGTTAGTGTATAAACAAGCTGGTAAGGAAGAAATACAGACATCACTGAAGAAATGCTGTATAATAGTAATAATGGTAAGTTGAATGATAGATGAGACTAGGCCGTGAGTGGGAGTTAACCAAGGAAACTGAGAAGTAGTAT

>s2253_CH_20_2004.3
 GATTGCGCTGATTGGTCAGTGTTATGGTTCTATTACGATGAGCAATATCAGGTACATCGGGCGGCAGCCAATTAATTTAATTGTAAAACTCCAGCCACGGCGTGGCTAGATATCCAGATTATAAGCGTGAAGATTAACAGGCACAAACGCCATAGCACTCTGGGAATATGAGGCCTAATAGTGTGGTGGGATAGAATGATCAGGCCGTAGGTTAAGAGTCTGTAATAACGGTATGCAGGTTATGTAAAAATCTACCAAAGACTGGAGAGATATCCGGTTTTTCGAGTAAAGACAGGAAATCCACAACCAATTGCACCGGTATATGGTCTGGGAGAGACAGGTAATATAGTAGTGGTGGGGAACATTAATAAATACGGACTGCTGGCTGACAATTATGGGAATGAACAATAGGAGCAAGTACAACTGACAGAGTAAATACTTGGGCAATTAGTATTCCAGCTAATTTGAACAAATTCATCGAAGAATAAAAATTGTCCATGTCTAGAGGTAAATGACTAATATATGTGACTAAGACGTTCGTTTTGGATAGCAAGTAAAAAATCAGTGGACAGAAAAGGAGATTCTAAAACGCAATAGAAAAAAAGAGTGTTGTAGATCAAGGTGGACCAATTTAATGGTTACATGAGAAATCACGGACGAGAAGATCCTAGATGTGAGGTAAGTTGCTCTACGATACCAGTCCACTAAGGTTGTGACGTCAGTAATAGATTTATATTAATCGTAGAGGAACGTGGAGCTCAAACGCATGGAACCCGACTAGTTAATAGATAAGCTACTTGCCTCAAGCGGCATTGGATTCATTTTGTAAAAAAATAGACACAACGCATCATCTGTAGAGAGTTGGTGTGTAAACAAGCTGGTAAGGAAGAAATACAGACCTCACTGAGGAAATGCTGTGTAATAGTAATAATGGTAAGTTGAATGATAGATGAGACTAGGCCGTGAGTGGGAGTTAACCAAGGAAACTGGGAAGTAGTAT

>s1763_CH_10_2003.68
 AATTGCGCTGATTGGTCAGTGTTATGGTTCTCTTACGATGAGCAATATCAGGTACATCGGGTGGCGGCCAATTAATTTAACTGTAAAACTCCAGCCACGGCGTGGCTAGATATCCAGATTATAAGCGTAAAGATTAGCAGGCACAAACGCCTTAGCACTCTGGGAATATGAGGCTTAATAGTGTGGTGGGATAGAACGATCAGGCCGTAGGTTAAAAGTCTGTAATAACGGTATGCAAGTTATGTAAAAATCTACCAAAGACTGGAGAGATATCCGTTTTTTCGAGTAAAGACAAGAAATCCACAACCAATTGCAGCGGTATATGGTCTGGGAAAAACAAGTAATATAGCAGTGGTGGGTAACATTAATAAATACGGACTGCTGGCTGACGACTGTGGGAATGAATGATAGGAGCGAGTACAACTGACAGAGTAAATGCTTGGGCAATTAGTATTCCAGCCAATTTGAACAAGTTCATCGAAGAATAAAAATTGACCATGTCTAGAGGTAAATGACTAATATATGTGACTAAGACATTCGCTTTGGATAGCAAATAGAAAATCAGTGGACAGAAAAGGAGATTCTAAAACACAATAGAAAAAAGGAGTGTTGTAGATCAAGGTGGACCAATTTAATGGTTACATGAGAAATCACGGATGAGAAGATCCTAGATGTGAGGTAAGTTGCTCTACGATAGCAGTCCACTAAGGTTGTGACGTCAGTAATAGATTTATATTAATCGTACAGGAACGCGGAGCTCAAACGCATGGAACACAACTAGTTAATAGATAAGCTACTTGCCTCAAGCGGCATTGGATTCATTTTGTAGAGAAGTAGACACAACGCATCATCTGTAGAGGGTTGGTGTATAAACAAGCTGGTAAGGAAGAAATAGAGACCTCGCTGAGGAAATGCTGTATAATACTAATAATGGTAAGTTGAATGATAGATGAGACTAGGCCGTGAGTGGGAGTTAACCAAGGAGACTGAGAAGTAGTAT

>s165_CH_10_2011.3
 AACTGCGCTGATTGATCAGTGTTATGGTTCTCTTATGATAAGCAATATCAGGTACATCGGGTGACAGCCAGTTAATCTAACTGTAAAACTCCAGCCACGGCGTGGTTAGATATCCAGATTATAAGCGTAAAGATTAGCAGGCACAAACGCTATAGCACTCTGGGAATATGAGGCTGAATAGTGTGGTGGGATAGAATGATCAGGCCGTAGGTTAAGAGTCTGTAATAACAGTATGCAAGTTGTGTAAAAATCTACCAAAGACTGGAGAGATACCCGGTTTCTCGAGTAAAGACAGGAAATCCACAACTAATTGCAGCGGTATATGGTCTGGGAAAGACAGGTAATATAGCAGTGGTGGGTAACATTAATAAATACGGACTGCTGGCTGACGACTATGGGAATGAACAATAGGAGCGAGTACAGCTGACAGAGTAAATACTTGGGCAATTAGTATTCCAGCCAATTCGAACAAATTCATCGAAGAATAAAAATTGACCATGTCAAGAGGTAAATGACTAATATATGTGACTAAGAGGTTCGTTTTGGATAGCAAATATAAAATCAGTGGACAGAAAAGGAGATTCTAAAACACAGTAGAAAAAAGGAGTGTTGTAGATCAAGGTGGACCAATTTAATGGTTACATGAGAAATCACGGATGAGAAGATTCTAGATGTGAGGTAAGTTGCTCTACGATACCAGTCCACTAAGGTTGTGACGTCAGTAATAGATTTATATTAATCGTATAGGAACGCGGAGCTCAAACGCATGGAACCCAACTAGTTGATAGATAAGCTACTTGCCTTAAGCGGCATTGGATTCATTTTGTAGAGAAGTAGACACAACGCATCATCTGTAGAGAGTAAGTATGTAAACAAACTGGTAAGGAAGAAATACAGACCTAACTGAGAAAATGCTGTATAATAATAATGATGGTGAGTTGAATGATAGATGAAACTAGGCCGTGAGTGGGAGTTAACCAAGGAAACTGAGAAGTAGTAT

>s184_CH_10_2005.93
 AACTGCGCTGATTGATCAGTGTTATGGTTCTTTTGCGATGAACAATATCAAGTACATCGGGTGGCAGCCAATTAATTTAATTGTAAAACTCCAGCCACGGCGTGGCTAGATATCCAGATTATAAGCGTAAAGATTAACAGGCACAAACGCCATAGCACTCTAGGAATATGAGGCTTAATAGTGTGGTGGGATAGAATGATCAGGCCGTAGGTTAAGAGTCTGTAATAACAGTATGCAAGTTGTGTAAAAATCTACCAAAAACTGGAGAGATATCCGGTTTTTCGAGTAAAGACAGGAAATCCACGACCAATTGCAGCGGTATATGGTCTGGGAAAGACAGATAATATAGCAGTGGTGGGTAACATTAATAAATACGGACTGCTGGCTGACGACTATGGGAATGAACAATAGGAGCGAGTACAACTGACAGAGTAAATACTTGGGCAATTAATATTCCAGCCAATTTGAACAAATTCATCGAAGAATAAAAATTGACCATGTCCAGAGGTAAATGACTAATATATGTGACTAAGACGTTCGTTTTGGATAGCAAATAAAAAATCAGTGGACAGAAAAGGAGATTCTAAAACACAATAGAAAAAAGGAGTGTTGTAGATCAAGGTGGACCAATTTAATGGTTACATGAGAAATCACGGATGAGAAGATCCTAGATGTGAGGTAAGCTGCTCTACGATACCAGTCCACTAAGGTTGTGACGTCAGTAATAGATTTATATTAATCGTACAGGAACGCGGAGCTCAAACGCATGGAACCCAACTAGTTAATAGATAAGCTACTTGCCTCAAGCGGCATTGGATTCATTTTGTAGAGAAGTAGACACAGCGCATCATCTGTAGAGAGTTGGTATATAAACAAGCTGGTAAGGAAGAAATACAGACCTCACTGAGGAAATACTGTATAATAGTAATAATGGTAAGTTGAATGATAGATGAGACTAGGCCGTGAGTGGGAGTTAACCAAGGAAACTGAGAAGTAGTAT

>s4418_CH_10_2013.56
 AACTGCGCTGATTGGTCAGTGTTATGGTTCTTTTACGATGAGCAATATCAGGTACATCAGGTGGCAGCCAATTAATTTAACTGTAAAACTTCAGCCACGGCGTAGCTAGATATCCAGATTATAAGCGTAAAGATTAGCAAACACAGACGCCGTAGCACTCTGGGAATATGAGGCTTAATAGTGTGATGGGATAGAATGATCAGGCCGTAGGTTGAGAGCCTCTAATAACAGTATGCAAATTATGTAAAAATCTACCAAAGACTGGAGAGATATCCGGTTTTTCGAGTAAAGACAGGAAATCCACAACCAATTGCAGCGGTGTACGGTCTGGCGAAGACAGGTAATATAGCAGCGGTGGGTAACATTAATAAATACGGACTGCTGGCTGACGATTATGGGGATGAACAATAGGAGCGAGTACAACTGACAGAGCAAATACTTGGGCAATTAGTATTCCAGCCAATTTGAACAAATTCATCGAAGAATAAAAATTGACCATGTTCAGGGGTAAACGACTAATATATGTGACTAAGACGTTCGTTTTGGATAGCAAATAAGAAATTAGTGGACAGAAAAGGAGATTCTAAAACACAGTAGAAAAAAGGAGTGTTGTAGATCAAGGTGGACCAATTTAATGGTTACATGAGAAATCACGGATGAGAAGATTCTAGATGTGAGGTAAGCTGCTCTACGATACCAGTCCACTAGGATTGTGACGTCAATAATAGATTTATATTAATCGTACGGGAACGCGGAGCTCAAACGCATGGAACCCAACTGGTTACTAGATAAGCTACTTGCCTAAAGCGGCATTGGACTCATTTTGTAGAAAAGTAGACACAACGCATCATCTGTAGAGAGTTGGTATATAAACAAACTGGTAAGGAAAAAATACAGACCTCACTGAGGAAATGCTGTATAATAATAATAATGGTAAGTTGAATGATAGATGAGACTAGGTCGTGAGTGGGAGTTAACCAAGGAAACTGAGAAGTAGTAT

>s379_CH_10_1996.44
 AACTGCGCTGATTGGTCAGTGTTATGGTTCTTTTACGATGAGCAATATCAAGTACATCGGGTGGCAGCCAATTAATTTAACTGTAAAACTCCAGCCACGGCGTAGCTAGATATCCAGATTATAAGCGTAAAGATTAGCAAGCACAGACGCCGTAGCACTCTGGGAATATAAGGCTTAGTAGTGTGGTGGGATAGAACGATCAGGCCGTAGGTTAAGAGTCTCTAATAACGGTATGCAGATTGTGTAAAAATCTACCAAAGACTGGAGAGATATCCGGTTTTTCGAGTAAAGACAGGAAATCCACAACCAATTGCAGCGGTATATGGTCTGGGGAAGACAGGTAATATAGCAGCGGTGGGTAACATTAATAAATACGGACTGCTGGCTGACGATTATGGGAATGAACAATAGGAGCGAGTACAACTGACAGAGCAAATACTTGGGCAATTAGTATTCCAGCCAATTTGAACAAATTCATCGAGGAATAAAAATTGACCATGTCCAGAGGTAAACGACTAATATATGTGACTAAGACGTTCGTTTTGGATAGCAAATAAAAAGTCAGTGGACAGAAAAGGAGATTCTAAAACACAATAGAAAAAAGGAGTGTTGTAGATCAAAGTGGACCAATTTAATGGTTACATGAGAAATCACGGATGAGAAGATCCTAGATGTGAGGTAAGTTGCTCTACGATACCGGTCCACTAAGATTGTGACGTCAGTAATAGATTTATATTAATCGTACAGGAACGCGGAGCCCAAACGCATGGAACCCGACTAGTTGATAGATAAGCTACTTGCCTCAAGCGGCATTGGATTCATTTTGTAGAAAAGTAGACACAACGCATCATCTGCAGAGAGTTGATGTATAAACAAGCTGGTAAGGAAGAAATACAGACCTCACTGAGGAAATGCTGTTTCATAATAATAATGGTAAGTTGAATGATAGATGAGACTAGGTCGTGAGTGGGAGTTAACCAAGGAAACTGAGAAGTAGTAT

>s665_CH_10_1999.01
 AACTGCGCTGATTGGTCAGTGTTATGGTTCTTTTACGATGAGCAATATCAGGTACATCGGGTGGCAGCCAATTAATTTAACTGTAAAACTCCAGCCACGGCGTAGCTAGATATCCAGATTATAAGCGTAAAAATTAGCAAGCACAGACGCCATAGCACTCTGGGAATATAAGGCTTAATAGTGTGGTGGGATAGAACGATTAGGCCGTAGGTTAAGAGTCTCTAATAACGGGATGCAAATTGTGTAAAAATCTACCAAAGACTGGAGAGATATCCGGTTTTTCGAGTAAAGACAGGAAATCCACAACCAATTGCAGCGGTATATGGTCTGGGGAAGACAGGTAATATAGCACCGGTGGGTAACATTAATAAATACGGACTACTGGCTGACGATTGTGGGAATGAAGAATAGGAGCGAGTACAACTGACAGAGCAAATACTTGGGCAATTAGTATTCCAGCCAATTTGAACAAATTCATCGAGGAATAAAAATTGACCATGTCCAGAGGTAAACGACTAATATATGTGACTAAGACATTCGTTTTGGATAGCAAATAAAAAATCAGTGGACAGAAAAGGAGATTCTAAAACACAATAGAAAAAAGGAGTGTTGTAGATCAAGGTGGACCAATTTAATGGTTACATGAGAAATCACGGATGAGAAGATCCTAGATGTGAGGTAAGTTGCTCTACGATACCAGTCCACTAAGATTGTGACGTCAGTAATAGATTTATATTAATCGTACAGGAACGCGGAGCTCAAACGCATGGAACCCAACTAGTTAATAGATAAGCTACTTGCCTCAAGCGGCATTGGATTCATTTTGTAGAAAAGTAGACACAACGCATCATCTGCAGAGAGTTGGTGTATAAACAAGCTGGTAAGGAAGAAATATAGACCTCACTGAGGAAATGCTGTATAATAATAATAATGGTAAGTTGAATGATAGATGAGACTAGGTCGTGAGTGGGAGTTAACCAAGGAAACTGGGAAGTAGTAT

>s968_CH_10_2007.1
 AACTGCGCTGATTGGTCAGTGTTATGGTTCTTTTACGATGAACAATATCAGGTACATCGGGTGGCAGCCAATTAATTTAACTGTAAAACTCCAGCCACGGCGTAGCTAGATATCCAGATTATAAGCGTAAAAATTAGCAAGCACAGACGCCGTAGCACTCTGGGAATATAAGGCTTAATAGTGTGGTGGGATAGAACGATCAGGCCGTAGGTTAAGAGTCTCTAATAACGGGATGCAAATTGTGTAAAAATCTACCAAAGACTGGAGAGATATCCGGTTTTTCGAGTAAAGACAGGAAATCCACAACCAATTGCAGCGGTATATGGTCTGGGGAAGACAGGTAATATAGCACCGGTGGGTAACATTAATAAATACGGACTACTGGCTGACGATTATGGGAATGAACAATAGGAGCGAGTACAACTGACAGAGCAAATACTTGGGCAATTAGTATTCCAGTCAATTTGAACAAATTCATCGAGGAATAAAAATTGACCATGTCCAGGGGTAAACGACTAATATATGTGACTAAGACATTCGTTTTGGATAGCAACTAAAAAGTCAGTGGACAGAAAAGGAGATTCTAAAACACAATAGAAAAAAGGAGTGTTGTAGATCAAGGTGGACCAATTTAATGGTTACATGAGAAACCACGGACGAGAAGATCCTAGATGTGAGGTAAGTTGCTCTACGATACCAGTCCACTACGATTGTAACGTCAGTAATAGATTTATATTAATCGTACAGGAACGCGGAGCTCAAACGCATGGAACCCAACTAGTTAATAGATAAGCTACTTGCCTCAAGCGGCGTTGGATTCATTTTGTGGAAAAGTAGACACAACGCACCATCTGCAGAGAGTTAGTATATAAACAAGCTGGTAAGGAAGAAATACAGACCTCACAGAGGAAATGCTGTATAATAATAATAATGGTAAGTTGAATGATAGATGAGACTAGGTCGTGAGTGGGAGTTAACCAAGGAAACTGAGAAGTAGTAT

>s1486_CH_10_2004.11
 AACTGCGCTGATTGGTCAGTGTTATGGTTCTTTTACGATGAACAATATCAGGTACATCGGGTGGCAGCCAATTAATTTAACTGTAAAACTCCAGCCACGGCGTAGCTAGATATCCAGATTATAAGCGTAAAAATTAGCAAGCACAGACGCCGTAGCACTCTGGGAATATAAGGCTTAATAGTGTGGTGGGATAGAACGATCAGGCCGTAGGTTAAGAGTCTCTAATAACGGGATGCAAATTGTGTAAAAATCTACCAAAGACTGGAGAGATATCCGGTTTTTCGAGTAAAGACAGGAAATCCACAACCAATTGCAGCGGTATATGGTCTGGGGAAGACAGGTAATATAGCACCGGTGGGCAACATTAATAAATACGGACTACTGGCTGACGATTATGGGAATGAACAATAGGAGCGAGTACAACTGACAGAGCAAATACTTGGGCAATTGGTATTCCAGTCAATTTAAACAAATTCATCGAGGAATAAAAATTGACCATGTCCAGGGGTAAACGACTAATATATGTGACTAAGACATTCGTTTTGGATAGCAAATAAAAAGTCAGTGGACAGAAAAGGAGATTCTAAAACACAATAGAAAAAAGGAGTGTTGTAGATCAAGGTGGACCAATTTAATGGTTACATGAGAAACCACGGATGAGAAGATCCTAGATGTGAGGTAAGTTGCTCTACGATACCAGTCCACTACGATTGTGACGTCAGTAATAGATTTATATTAATCGTACAGGAACGCGGAGCTCAAACGCATGGAACCCAACTAGTTAATAGATAAGCTACTTGCCTCAAGCGGCATTGGATTCATTTTGTAAAAAAGTAGACACAACGCATCATCTGCAGAGAGTTGGTGTATAAACAAGCTGGTAAGGAAAAAATACAGACCTCACAGAGGAAATGCTGTATAATAATAATAATGGTAAGTTGAATGATAGATGAGACTAGGTCGTGAGTGGGAGTTAACCAAGGACACTGAGAAGTAGTAT

>s366_CH_10_1996.22
 AACTGCGCTGATTGGTCAGTGTTATGGTTCTTTTACGATGAGCAATATCAGGTACATCGGGTGGCAGCCAATTAATTTAACTGTAAAACTACAGCCACGGCGTGGCTAGATATCCAGATTATAAGCGTGAAGATTAGCAGGCACAAACGCCGTAGCACTCTGGGAATATGAGGCTTAATAGTGTGGTGGGATAGAACGATCAGGCCGTAGGTTAAGAGTCTCTAATAACGGTTTGCAAGTTGTGTAAAAATCTACCAAAGACTGGAGAGATACCCGGTTTTTCGAGTAAAGACAGGAAATCCACAGCCAATTGCAGCGGTGTATGGTCTGGGAAAGACAGGTAATATAGCAGCGGTGGGTAACATTAATAAATACGGACTGCTGGCTAACGATTATGGGAATGAACAATAGGAGCGGATACAACTGACAGAGTAAATACTTGGGCAATTAGTATTCCAGCTAATTTGAACAAATTCATCGAGGAATAAAAATTAACCATGTCCAGAGGTAAACGACCAATATATGTGACTAAGACGTTCGTTTTGGATAGCAAATAAAAAATCAGTGGACAGAAAAGGAGATTCTAGAACACAATAGAAAAAAGGAGTGTTGTAGATCAAGGTGGACCAATTTAATGGTTACATGGGAAATCACGGATGAGAAGATCCTAGATGTGAGGTAAGTTGCTCTACGATACCAGTCCACTAAGGTTGTGACGTCAATAATAGATTTATATTAATCGTACAGGAACGCGGAGCTCAAACGCATGGAACCCGACTAGTTGATAGATAAGCTATTTGCCTCAGGCGGCATTGGATTCATTTTGTAGAAAAGTAGACACAACGCATCATCTGTAGAGAGTTGGTGTATAAACAAACTGGTAAGGAAGAAATAGAGACCTCACTGAAGAAATGCTGTGTAATAATAATAATGGTAAGTTGAATGATAGATGAGACTAGGCCGTGAGTGGGAGTTAACCAAGGAAACTGAGAAGTAGTAT

>s860_CH_10_2002.3
 AACTGCGCTGATTGGTCAGTGTTATGGTTCTTTTACGATGAGCAATATCAGGTACATCGGGTGGCAGCCAATTAATTTAACTGTAAAACTCCAGCCACGGCGTGGCTAGATATCCAGATTATAAGCGTGAAGATTAGCAGGCACAAACGCCGTAGCACTCTGGGAATATGAGGCCTAATAGTGTGGTGGGATAGAACGATCAGGCCGTAGGTTAAGAGTCTCTAATAACGGTTTGCAAGTTGTGTAAAAATCTACCAAAGACTGGAGAGATACCCGGTTTTTCGAGTAAAGACAGGAAATCCACAGCCAATTGCAGCGGTGTATGGTCTGGGAAAGACAGATAATATAGCAGCGGTGGGTAACATTAATAAATACGGACTGCTGGCTAACGATTATGGGAATGAACAATAGGAGCGAATACAACTGACAGAGTAAATACTTGGGCAATTAGTATTCCAGCTAATTTGAACAAATTCATCGAGGAATAAAAATTAACCATGTCCAGAGGTAAACGACCAATATATGTGACTAAGACGTTCGTTTTGGATAGCAAATAAAAAATCAGTGGACAGAAAAGGAGATTCTAGAACACAATAGAAAAAAGGAGTGTTGTAGATCAAGGTGGACCAATTTAATGGTTACATGGGAAATCACGGATGAGAAGATCCTAGATGTGAGGTAAGTTGCTCTACGATAACAGTCCACTAAGGTTGTGACGTCAATAATAGATTTATATTAATCGTACAGGAACGCGGAGCTCAAACGCATGGAACCCGACTAGTTGATAGATAAGCTATTTGCCTCAAGCGGCATTGGATTCATTTTGTAGAGAAGTAGACACAACGCATCATCTGTAGAGAGTCGGTGTATAAACAAACTGGTAAGGAAGAAATAGAGACCTCACTGAAGAAATGCTGTATAATAATAATAATGGTAAGTTGAATGATAGATGAGACTAGGTCGTGAGTGGGAGTTAACCAAGGAAACTGAGAAGTAGTAT

>s780_CH_10_2000.55
 AACTGCGCTGACTGGTCAGTGTTATGGTTCTCTTACGATGAACAATATCAGGTACATCGGGTGGCAGCCAATTAATTTAACTGTAAAACTCCAGCCACGGCGTGGCTAGATATCCAGATTATAAGCGTAAAGATTAGCAGGCACAAACGCCATAGCACTCTGGGAATATGAGGCTTAATAGTGTGGTGGGATAGAACGATCAGGCCGTAGGTTAAGAGTCTCTAATAACAGTATGCAAGTTGTGTAAAAATCTACCAAAGACTGGAGAGATATCCGATTTTTCGAGTAAAGACAGGAAATCCACAACCAATTGCAGCGGTTTATGGTCTGGAAGAGACAGGTAATATAGCAGCGGTGGGTAACATTAATAAATACGGACTGCTGGCTAACGATTGTGGGAATGAACAATAGGAGCAAGTACAGCTGACAGAGTAAATACTTGGGCAATTAGTATTCCAGCCAATTTGAACAAATTCATCGAAGAATAAAAATTGACCATGTCCAGAGGTAAACAACTAATATATGTGACTAAGACGTTCGTTTTGGATAGCAAATAAAAAATCAGTGGACAGAAAAGGAGATTCTAAAACACAATAGAAAAAAGGAGTGTTGTAGGTCAAGGTGGACCAATTTAATGGTTACATGAGAAATCACGGATGAGAAGATGCTAGATGTGAGGTAAGTTGCTCTACGATACCAGTCCACTAGGGTTGTGACGTCAGTAATAGATTTATATTAATCGTGCAGGAACGTGGAGCTCAAACGCATGGAACCCGACTAGTTAATAGATAAGCTACTTGCCTCAAGCGGCATTGGATTCATTTTGTAGAAAAGTAGACACAACGCATCATTTGTAGAGAGTTGGTGTATAAACAAGCTGGTAAGGAAGAAATACAGACCTCATTGAGGAAATGCTGTATAATAATAATAATGGTAAGTTGAATGATAGATGAGACTAGGCCGTGAGTGGGAGTTAACCAAAGAAACTGAGAAGTAGTAT

>s67_CH_10_1998.63
 AACTGCGCTGATTGGTCAGTGTTATGGTTCTTTTACGATGAGCAATATCAGGTACATCGGGTGGCAGCCAATTAATTTAAATGTAAAACTCCAGCCACGGCGTGGCTAGATATCCAGATTATAAGCGTAAAGATTAACAGGCACAAACGCCATAGCACTCTGGGAATATGAGACTTAATAGTGTGGTGGGATAGAACGATCAGGCCGTAGGTTAAGAGTCTGTAATAACAGTATGCAAATTGTGTAAAAATCTACCAAAGACTGGAGAGATATCCGGTTTTCCGAGTAAAAACAGGAAATCCACAACCAATTGCAACGGTATATGGTCTGGGAAAGACAGGTAATATAGCAGTGGTGGGTAACATTAATAAATACGGACTGCTGGCTGACGATTATGGGAATGAAATATAGGAGCGAGTACAACTGACGGAGTAAATACTTGGGCAATTAATATTCCAGCCAATTTGAACAAATTCATCGAAGAATAAAAATTGACCATGTCTAGAGGTAAATGACTAATATATGTGACTAAGACGTTCGTTTTGGATAGCAAATAGAAAATCAGTGGACAGAAAAGGAGATTCTATAACACACTAGAAAAAAGGAGTGTTGTAGATCAAGGTGGACCAATTTAATGGTTACATGAGAAATCACGGATGAGAAGATCCTAGATGTGAGGTAAGTTGCTCTACGATACCAGTCCACTAAGGTTGTAACGTCAGTAATAGATTTATATTAATCGTGCAGGAACGCGGAGCTCAAACGCATGGAACCCGACTAGTTAATAGATAAGCTACTTGCCTCAAGCGGCATTGGATTCGTTTTGTAGAAAAGTAGACACAACGCATCATCTGTAGAGAGTTGGTGTATAAACAAGCTGATAAGGAAAAAATACAGACCTCACTGAGGAAATGCTGTATAATAATAATAATGGTAAGTTGAATGATAGATGAGACTAGGCCGTGAGTGGGAGTTAACCAAAGAAACTGAGAAGTAGTAT

>s1148_CH_10_2009.42
 AACTGCCCTGACTGGTCAGTGTTATGGTTCTCTTACGATGAGCAATATCAGGTACATCGGGTGGCTGGCAATTAATTTAACTGTAAAACTTCAGCCACGGCGTAGCTAGATATCCAGATTATAAGCGTAAAGATTAGCAGGCACACACGCTATAGCACTCTGGGAATATTAGGCTTAATAGTGTGATGGGGTAGAACGATCAGGCCGTAGGTTAAGAGTCTGTAATAACGGTATGCAGGTTGTGTAAAAATCTACCAAAGACTGGAGAGATATTAGGTTTCTCGAGTAAAGACAGGAAATCCACAACCTATTGCAACGGTGTATGGTCTGGGAAAGACAGGTGATATAGCAGTGGTGGGTAACATCAATAAATACGGACTGCTGGCTGACGATTATGGGAATGAACAATAGGAGCGAGTACAACTGACAGAGTAAATACTTGGGCAATTAGTATTCCAGCCAATTTGAACAAATTCATCGAAGAATAAAAATTGACCATGTTCAGAGGTAAATGACTAATATATGTGGCTAAGACGTTCGTTTTGGATAGCAAATAGGAAATCAGTGGACAGAAAAGGGGATTCTAAAACACAATAGAAGAAAAGAGTGTTGTAGATCAAGGTGGACCAATTTAATGGTTACATGAGAAATCACGGATGAGAAGATCCTAGAAGTGAGGTAAGTTGCTCTACGATACCAGTCCACTAAGGTTGTAACGTCAATAATAGATTTATATTAAACGTACAGGAACGAGGAGCTCAAACGCATGGAACACGACTAGTTAACAGATAAGCTACTTGCCTCAGGCGGCATTGGATTCATTTTGTAAAAAAGTAGACACAGCGCATCATCTGTAGAGGGTTGGTGTATAAACAAGCTGGTAAGGAGGAAATATAGACCTCATTGAAGAAATGATGTATAATAATAATAATGGTAAGTTGAATGATAGATGAGACTAGGCCGTGAGTGGGAGTTAACCAAGGAGACTGAGAAGTAGTAA

>s2458_CH_30_1994.97
 AATTGCGCTGATGGGTCAGTGTTATGGTTCTCTTACGATGAGCAATATCAGGTACATCGGGTGGCAACCAATTAATTTAACTGTAAAACTCCAGCCACGGCGTGGCTAGATATCCAGATTATAAGCGTAAAGATTAACAGGCACAGACGCTATAGCACTCTGGGAATATGAGGATTAGTAGTGTGATGGGATAGAACGATCAGGCCGTAGGTTAAGAGTCTGTAATAACGGTATGCGAGTTGTGTAAAAATCTACCAAAGACTGGAGAGATGTCCGGTTTTTCGAGTAAAGACAGGAAATCCACAACTAATTGCAGCGATATATGGTCTGGGAAAGAAAGGTAATATAGCAGTGGTGGGTAACATTAATAAATACGGACTGCTGGCTGACGATTATGGGTATGAACAATAGGAGCGAGTACAACTGACAGAGTAAATACTTGGGCAATTGGTATTCCAATCAATTTGAACAAATTCATCGAAGAATAAAAATTGACCATGTCCAGAGGTAAATGACTAATATATGTGACTAAGACGTTCGTTTTGGATAGCAAATAAGAAATAAGTGGACAGAAAAGGAGATTCTAAAACACAATAGAAAAAAGGAGTGTTGTAGGTCAAGGTAGACCAATTTAATGGTTACATGAGAAATCACGGATGAGAAGATCCTAGATGTGAGGTAAGTTGCTCTACGATACCAGTCCACTAAGGTTGTGACGTCAGTAATAGATTTATATTAATCGTACAGGAACGCGGAGCTCAAACGCATGGAACCCGACTAGTTAATAGATAAGCTACTTGCCTCAAGCGGCATTGGATTCATTTTGTAGAAAAGTAGACACAACGCATCATCTGTAGAGAGTTGGTGTGTAAACAAGCTGGTAAGGAAGAAATACAGACCTCACTGAAGAAATGCTGTATAATAATAATAATGGTAAGTTGAATGATAGATGAGACTAGACCGTGAGTGGGAGTTAACCAAGGAAACTGAGAAGTAGTAT

>s444_CH_10_1996.12
 AACTGCGCTGATTGGTCAGTGTTATGGTTCTCTTACGATGAGCAATATCAGGTATATCGGGTGGCAGCCAATTAATTTAACTGTAAAACTCCAGCCACGGCGTGGCTAGATATCCAGATTATAAGCGTAAAGATTAGCAGGCACAAACGCCATAGCACTCTGGGAATATGAGACTTAATAGTGTGATGGGATAGAACGATCAGGCCGTAGGTTAAGAGTCTGTAATAACGGTATGCAAGTTGTGTAAAAATCTACCAAAAACTGGAGAGATATCCGGTTTTTCGAGTAAAGACACGAAATCCACGACCGATTGCAGCGGTATATGGTCTGGGAAAGACAGGTAATATCGCAAGGGTGGGTAACATTAATAAATATGGACTACTGGCTAACGATTATGGGAATGAACAATAGGAGCGAGTACAACTGACAGAGTAAATACTTGGGCAATTAATATTCCAGCCAATTTGAACAAATTCATCGAAGAATAAAAATTGACCATGTCCAGAGGTAAACCACTAATATATGTGACTAAGACGTTCGTTTTGGATAGCAAATAATAGATCAGTGGACAGAAAAGGAGATTCTAAAACACAATAGAAAAAAGGAGTGTTGTAGATCAAGGTGGACCAATTTAATGGTTACATGAGAAATCACGGACGGGAAGATCCTAGATGTGAGGTAAGTTGCTCAACGATACCAGTCCACTAAGGTTGCGACGTCAGTAATAGATTTATATTAATCGTACAGGAACGCGGAGCTCAAACGCATGGAACCCAACTAGTTAATAGATAAGCTACTTGCCTCAAGCGGCATTGGATTCATTTTGTAGAAAAATAGACACAACGCATCATCTGTAGAGAGTTGGTGTATAAACAAGCTGGTAAGGAAGAACTACAGACGCCAATGAGGAAATGCTGTATAATAATAATAATGGTGAGTTAAATGATAGATGAGACTAGGCCGTGAGTGGGAGTTAACCAAAGAAACTGGGAAGTAGTAT

>s1441_CH_10_2002.57
 AACTGCGCTGATTGGTCAGTGTTATGGTTCTTTTACGATGAGCAATATCAGGTATATCGGGTGGCGGCCAATTAATTTAATTGTAAAACTCCAGCCACGGCGTGGCTAGATATCCAGATTATAAGCGTAAAGATTAGCAGGCACAAACGCCATAGCACTCTGGGAATATGAGACTTAATAGTGTGATGGGATAGAACGATCAGGCCGTAGGTTAAAAGTCTGTAATAACGGTATGCAAGTTGTGTAAAAATCTACCAAAAACTGGAGAGATATCCGGTTTTTCGAGTAAAGACACGAAATCCACGACCGATTGCAACGGTATATGGTCTGGAAAAGACAGGTAATATCGCAATAGTGGGTAACATTAATAAATATGGACTACTGGCTAACGATTATCGGGATGAACAATAGGAGCGAGTACAACTGACAGAGTAAATACTTGGGCAATTAATATTCCAGCCAATTTGAACAAATTCATCGAAGAATAAAAATTGACCATGTCCAGAGGTAAACCACTAATATATGTGACTAAGATGTTCGTTTTGGATAGCAAATAATAGATCAGTGGACAGAAAAGGAGATTCTAAAACACAATAGAAAAAAGGAGTGTTGTAGATCAAGGTGGACCAATTTAATGGTTACATGAGAAATCACGGACGGGAAGATCCTAGATGTGAGGTAAGTTGCTCAACGATACCAGTCCACTAAGGTTGCGACGTCAGTAATAGATTTATATTAATCGTACAGGAACGCGGAGCTCAAACGCATGGAACCCAACTAGTTAATAGATAAGCTACTTGCCTCAAGCGGCATTGGATTCATTTTGTAGAAAAATAGACACAACGCATCATCTGTAGAGAGTTGGTGTATAAACAAGCTGGTAAGGAAGAACTACAGACGTCAATGAGGAAATGCTGTATAATAGTAATAATGGTAAGTTAAATGATAGATGAGACTAGGCCGTGAGTGGGAGTTAACCAAAGAAACTGGGAAGTAGTAT

>s2490_CH_30_1996.5
 AACTGCGCTGATTGGTCAGTGTTATGGTTCTCTTACGATGAGCAATATCAGGTATATCGGGTGGCGGCCAATTAATTTAACTGTAAAACTCCAGCCACGGCGTGGCTAGATATCCAGATTATAAGCGTAAAGATTCGCAGGCACAAACGCCGTAACACTCTGGGAATATGAGACTTAATAGTGTGGTGGGATAGAATGATCAGGCCGTAGGTTAAGAGTCTGTAATAACGGTATGCAAGTTGTGTAAAAATCTACCAAAAACTGGAGAGATATCCGGTTTTTCGAGTAAAGACATGAAATCCACAACCAATTGCAACGGTATATGGTCTGGAAAAGACAGGTAATATCGTAGAGGTGGGTAACATTAATAAATATGGACTACTGGCTGACGATTATGGGAATGAACAATAGGAGCGAGTACAACTGACAGAGTAAATACTTGGGCAATTAGTATTCCAGCCAATTTGAACAAATTCATCGAAGAATAAAAATTGACCATGTCCAGAGGTAAACCACTAATATATGTGACTAAGACGTTCGTTTTGGATAGCAAATAATAGATCAGTGGACAGAAAAGGAGATTCTAAAACACAATAGAAAAAAGGAGTGTTGTAGATCAAGGTGGACCAATTTAATGGTTACATGAGAAATCACGGAGGAGAAGATCCTAGATGTGAGGTAAGTTGCTCAACGATACCAGTCCACTAAGGTTGCGACGTCAGTAATAGATTTATATTAATCGTACAGGAACGCGGAGCTCAAACGCATGGAACCCGACTAGTTAATAGATAAGCTACTTGCCTCAAGCGGCATTGGATTCATTTTGTAGAAAAATAGACACAACGCATCATCTGTAGAGAGTTGGTGTGTAAACAAGCTGGTAAGGAAGAAATACAGACGTCAATGAGGAAATGCTGTATAATAATAATAATGGTAAGTTAAATGATAGATGAGACTAGGCCGTGAGTGGGAGTTAACCAAAGAAACTGGGAAGTAGTAT

>s2531_CH_30_1997.81
 AAATGCGCTGATTGGTCAGTGTTATGGTTCTCTTACGATGAGCAATATCAGGTACATCGGGTGGCAGCCAATTAATTTAACTGTAAAACTCCAGCCACGGCGTGGCTAGATATCCAGATTATAAACGTAAAGATTAGCAGGCACAAACGCCATAGCACTCTGGGAATATGAGACTTAATAGTGTGGTGGGATAGAATGATCAGGCCGTAGGTTAAGAGTCTGTAATAACGGTATGCAAATTGTGTAAAAATCTACCAAAAACTGGAGAGATATCCGGTTTTTCGAGTAAAGACACGAAATCCACAACCAATTGCAGCGGTATATGGTCTGGGAAAGACAGGTAATATCGCAGTGGTGGGTAACATTAATAAATAGGGACTACTGGCTGACGATTATGGGAATGAACAATAGGAGCGAGTACAACTGACAGAGTAAATACTTGGGCAATTAGTATTCCAGCCAATTTGAACAAATTCATCGAAGAATAAAAATTGACCATGTTCAGAGGTAAACCACTAATATATGTGACTAAGACTTTCGTTTTGGATAGCAAATAATAAATCAGTGGACAGAAAAGGAGATTCTAAAACACAATAGAAAAAAGGAGTGTTGTAGATCAAGGTGGACCAATTTAATGGTTACATGAGAAATCACGGAGGAGAAGATCCTAGATGTGAGGTAAGTTGCTCAACGATACCAGTCCACTAAGGTTGCGACGTCAGTAATAGATTTATATTAATCGTACAGGAACGCGGAGCTCAAACGCATGGAACCCGACTAGTTAATAGATAAGCTACTTGCCTCAAGCGGCATTGGATTCATTTTGTACAGAAATAGACACAACGCATCATCTGTAGAGAGTTGGTGTATAAACAAACTGGTAAGGAAGAAATACAGACGTCAATGAGGAAATACTGTATAATAATAATAATGGTAAGTTAAATGCTAGATGAGACTAGGCCGTGAGTGGGAGTTAACCAAAGAAACTGGGAAGTAGTAT

>s2567_CH_30_1996.28
 AACTGCGCTGATTGTTCAGTGTTATGGTTCTCTTACGATGACCAATATCAGGTACATCGGGTGGCAGCCAATTGATTTAACTGTAAAACTTCAGCCACGGCGTGGCTAGATATCCAGATTATAAGCGTAAAGATTAACAGGCACAAACGCCATAGCACTCTGGGAATATGAGGCTTAATAGTGTGGTGGGATAGAACGATCAGGCCGTAGGTTAAGAGTCTGTAATAACGGTATGCAAGTTGTGTAAAAATCTACCAAAAACTGGAGAGATATCCGGTTTTTCGAGTAAAGACAGGAAATCCACAACTAATTGCATCGGTCTATGGTCTGGAAAAGACAGGTTATATCGCAGTGGTGGGTAACATTAATAAACATGGACTACTGGCTGACGATTATGGGAATGAATAATAGGAGCGAGTACAACTGACGGAGTAAATACTTGGGCAATTAGTATTCCAGCTAATTTGAACAAATTCATCGAAGAATAAAAATTGACCATGTCCAGAGGTAAACCACTAATATATGTGACTAAGACGTTCGTTTTGGATAGCAAATAATAAATCAGTGGACAGAAAAGGAGATTCTAAAACACAATAGAAAAAAGGAGTGTTGTAGTTCAAGGTGGACCAATTTAATGGTTACATGAGAAATCACGGATGAGAAGATCCTAGATGTGAGGTAAGTTGCTCAACGATACCAGTCCACTAAGGTTGCGACGTCAGTAATAGATTTATATTAATCGTACAGGAACGGGGAGCTCAAACGCATGGAACGCAGCTAGTTAATAGATAAGCTACTTGCCTCAGGCGGCATTGGATTCATTTTGTAGAAAAATAGACACAACGCATCATTTGTAGAGAGTTGGTGTATAAACAAGCTGGTAAGGAAGAAATACAGACGTCAATGAGGAAATGCTGTCTAATAATAATAATGGTAAGTTAAATGATAGATGAGAATAGGCCGTGAGTGGGAGTTAACCAAAGAAACTGGGAAGTAGTAT

>s2475_CH_30_1995.1
 AACTGCGCTGATTGGTCAGTGTTATGGTTCTCTTACGATGAGCAATATCAGGTACATCGGGTGGCAGCCAATTGATTTAACTGTAAAACTTCAGCCACGGCGTGGCTAGATATCCAGATTATAAGCGTAAAGATTAACAGGCACAAACGCCATAGCACTCTGGGAATATGAGGCTTAATAGTGTGGTGGGATAGAACGATCAGGCCGTAGGTTAAGAGTCTGTAATAACGGTATGCAAGTTGTGTAAAAATCTACCAAAAACTGGAGAGATATCCGGTTTTTCGAGTAAAGACAGGAAATCCACAACCAATTGCAACGGTCTATGGTCTGGGAAAGACAGGTTATATCGCAGTGGTGGGTAACATTAATAAACATGGACTACTGGCTGACGATTGTGGGAATGAACAATAGGAGCAAGTACAACTGACAGAGTAAATACTTGGGCAATTAGTATTCCAGCCAATTTGAACAAATTCATCGAAGAATAAAAATTGACCATGTCCAGAGGTAAACCACTAATATATGTGACTAAGACGTTCGTTTTGGATAGCAAATATTAAATCAGTGGACAGAAAAGGAGATTCTAAAACACAATAGAAAAAAGGAGTGTTGTAGATCAAGGTGGACCAATTTAATGGTTACATGAGAAGTCACGGATGAGAAGATCCTAGATCTGAGGTAAGTTGCTCAACGATACCAGTCCACTAAGGTTGCGACGTCAGTAATAGATTTATATTAATCGTACAGGAACGGGGAGCTCAAACGCATGGAACGCAGCTAGTTAACAGATAAGCTACTTGCCTCAGGCGGCATTGGATTCATTTTGTAGAAAAATAGACACAACGCATCATTTGTAGAGAGTTGGTGTATAAACAAGCTGGTAAGGAAGAAATACAGACGTCAATGAGGAAATGCTGTCTAATAATAATAATGGTAAGTTAAATGATAGATGAGAATAGGCCGTGAGTGGGAGTTAACCAAAGAAACTGGGAAGTAGTAT

>s2575_CH_30_1996.83
 AACTGCGCTGATTGGTCAGTGTTATGGTTCTCTTACGATGAGCAATATCAGGTACATCGGGTGGCAGCCAATTAATTTAACTGTAAAACTCCAGCCGCGGCGTGGCTAGATATCCAGATTATAAACGTAAAAATTAGCAGGCACAAACGCAATAGCACTCTGGGAATATGAGGCTTAATAGTGTGATGGGATAGAACGATCAGGCCGTAGGTTAAGAGTCTGTAATAACGGTAGGCAAGTTATGTAAAAATCTACCAAAAACTGGAGAGATATCCGGTTTTTCGAGTAAAGACAGGAAATCCACAACCGATTGCAGCGGTATATGGTCTGGGAAAGATAGATCATATCGCAGTGGTGGGTAACATTAATAAATATGGACTACTGGCTAACGATTATGGGAACGAACAATAGGAGCGAGTACAACTGACAGAGTAAATACTTGGGCAATTAGTATTCCAGCCAATTTAAACAAATTCATCGAAGAATAAAAATTGACCATGTCCAGAGGTAAACCACTAATATATGTGACTAAGACGTTCGTTTTGGATAGCAAATAATAGATCAGTGGACAGAAAAGGAGATTCTAAAACGCAATAGAAAAAAAGAGTGTTGTAGATCAAGGTGGACCAATTTAATGGTTACATGAGAAATCACGGATGAGAAGATCCTAGATGTGAGGTAAGTTGCTCAACGATACCAGTCCACTAAGGTTGCGACGTCAGTAATAGATTTATATTAATCGTACAGGAACGCGGAGCTCAAACGCATGGAACCCGACTAGTTGATAGATAAGCTACTTGCCTCAAGCGGCATTGGATTCATTTTGTAGAAAAATAGACACAACGCATCATCTGTAGAGAGTTGGTGTATAAACAAGCTGGTAAGGAAGAAATACAGACGTCAATGAGGAAATGCTGTATAATAATAATAATGGTAAGTTAAATGATAGATGAGACTAGGCCGTGAGTGGGAGTTAACCAAAGAAACTGGGAAGTAGTAT

>s800_CH_10_2002.12
 AACTGCGCTGATTGCTCAGTGTTATGGTTCTTTTACGATGAACAATATCAGGTACATCGGGTGGCAGCCAATTAATTTAACTGTAAAACTCCAGCCGCGGCGTGGCTAGATATCCAGATTATAAACGTAAAGATTAGCAGGCACAAACGCCATAGCACTCTGGGAATATGAGGCTTAATAGTGTGGTGGGATAGAACGATCAGGCCGTAGGTTAAGAGTCTGTAATAACGGTATGCAAGTTGTGTAAAAATCTACCAAAAACTGGAGAGATATCCGGTTTTTCGAGTAAAGACAGGAAATCCACAACCAATTGCAGCGGTATATGGTCTGGGAAAAACAGGTGATATCGCAGTGGTGGGTAACATTAATAAATATGGACTACTGGCTAACGATTGTGGGAATGAACGATAGGAGCGAGTACAACTGACAGAGTAAATACTTGGGCAATTAGTATTCCAGCCAATTTGAACAAATTCATCGAAGAATAAAAATTGACCATGTCCAGAGGTAAACCACTAATATATGTGACTAAGACGTTCGTTTTGGGTAGCAAGTAATAAATCAGTGGACAGAAAAGGAGATTCTAAAACACAATAGAAAAAAGGAGTGTTGTGGATCAAGGTGGACCAGTTTAATGGTTACATGAGAAATCACGGATGAGAAGATCCTAGATGTGAGGTAAGTTGCTCAACGATACCAGTCCACTAAGGTTGCGACGTCAATAATAGATTTATATTAATCGTACAGGAACGCGGAGCTCAAACGCATGGAACTCGACTAGTTAATAGATAAGCTACTTGCCTCAAGCGGCATTGGATTCATTTTGTAGAAAAATAGACACAACGCATCATCTGTAGAGAGTTAGTGTATAAACAAGCTGGTAAGGAAGAAATACAGACGTCGATGAGGAAATGCTGTATAATAATAATAATGGTAAGTTAAATGATAGATGAGACTAGGCCGTGAGTGGGAGTTAACCAAGAAAACTGGGAAGTAGTAT

>s107_CH_10_1995.85
 AAATGCGCTGACTGGTCAGTGTTATGGTTCTCTTACGATGAGCAATATCAGGTACATCGGGTGGCAGCCAATTAATTTAACTGTAAAACTCCAGCCACGGCGTGGCTAGATATCCAGATTATAAGCGTAAAGATTAGCAAGCACAAACGCCATAGCACTCTGGGAATATGAGACTTAATAGTGTGGTGGGATAGAACGATCAGGCCGTAGGTAAAGAGTCTGTAATAACGGTATGCAAGTTGTGTAAAAATCTACCAAAAACTGGAGAGATATCCGGTTTTTCGAGTAAAGACAGGAAATCCACAACCAACTGCAGCGGTATATGGTCTGGGAAAGATAGGTAATATCGCAGTGGTGGGTAACATCAATAAATATGGACTACTGGCTGACGATTATAGGAATGAACAATAAGAGCGAGTACAACAGACAGAGTAAATACTTGGGCAGTTAGTATTCCAGCCAATTTGAACAAATTCATCGAGGAATAAAGATTGACCATGCCCAGAGGTAAATCACTAATATATGTGACTAAGACGTTCGTTTTGGGTAGCAAATAGTAGATCAGTGGACAGAAAAGGAGATTCTAAAACACAATAGAAAAAAGGAGTGTTGTAGATCAAGGTGGACCAATTTAATGGTTACATGAGAAATCACGGATGAGAAGATCCTAGATGTGAGGTAAGTTGCTCAACGATATCAGTCCACTAAGGTTGCGACGTCAGTAATAGATTCATATTAATCGTACAGGAACGCGGAGCTCAAACGCATGGAACCCGACTAGTTAATAGATAAGCTACTTGCCTCAAGCGGCATTGGATTCATTTTGTAGAAAAATAGACACAACGCATCATCTGTAGAGAGTTGGTGTATAAACAAGCTGGTAAGGAAGAAATACAGGCGTCAATGAGGAAATGTTGTATAATAGTAATAATGGTAAGTTAAATGATAGATGAGACTAGGCCGTGAGTGGGAGTTAACCAAAAAGACTGGGAAGTAGTAT

>s359_CH_10_1996.89
 AACTGCGCTGATTGGTCAGTGTTATGGTTCTCTTACGATGAGCAATATCAAGCACATCGGGTGGCAGCCAACTAATTTAACTGTAAAACTCCAGCCACGGCGTGGCTAGATATCCAGATTATAAGCGTAAAGATTAGCAGGCACAAACGCCATAGCACTCTGGGAATATGAGGCTTAATAGTGTGGTGGGATAGAACGATCAGGCCGTAAGTTAAGAGTCTGTAATAACAGTATGCAGGTTGTGTAAAAATCTACCAAAAACTGGAGAGATATCCGGTTTTCGGAGTAAAGACAAGAAATCCACAGCCAATTGCAGCGGTATATGGTCTGGGAAGCACAGGTAATATCGCAATGGTGGGTAACATTAATAAATATGGACTACTGGCTGACGATTATGGGAATGAACGATAAGAGCGAGTACAACTGACAGAGTAAATCCTTGGGCAATTAGTATTCCAGCCAATTTGGACAAATTCATCGAAGAATAAAAATTGACCATGTTTAGGGGTAAACCACTAATATATGTGACTAAGACGTTCGTTTTGGATAGCAAATAGTAGATCAGTGGACAGAAAAGGAGATTCTAAAACACAATAGAAAAAAAGAGTGTTGTAGATCAAGGTGTACCAATTTAATGGTTACATGAGAAATCACGGATGAGAAGATCCTAGATGTGAGGTAAGTTGCTCAACGATACCAGTCCACTAAGGTTGCGACGTCAGTAATAGATTTATATTAATCGTACAGGAACGCGGAGCTCAAACGCATGGAACCCGACTAGTTGATAGATAAGCTACTTGCCTCAAGCGGCATTGGATTCATTTTGTAGAAAAATAGACACAGCGCATCATCTGTAGAGAGTTGGTATATAAACAAGCTGATAAGGAAGAAATATAGACGTCAATGAGGAAATGCTGTATAATAGTAATAATGGTAAGTTAAATGATAGATGAGACTAGGCCGTGAGTGGGAGTTAACCAAAAAGACTGGGAAGTAGTAT

>s110_CH_10_1997.59
 AACTGCGCTGATTGGTCAGTGTTATGGTTCTCTTACGATGAGCAATATCAGGTACATCGGGTGGCAGCCAATTAATTTAACTGTAAAACTCCAGCCACGGCGTGGCTAGATATCCAGATTATAAGCGTAAAGATTAGCAGGCACAAACGCCATAGCACTCTGGGAATATGAGTATTAATAGTGTGGTGGGATAGAACGATCAGGCCGTAAGTTAAGAGTCTGTAATAACAGTATGCAAGTTGTGTAAAAATCTACCAAAAACTGGAGAGATATCCGGTTTTCGGAGTAAAGACAAGAAATCCACAGCCAATTGCAGCGGTATATGGTCTGGAAAACACAGGTAATATCGCAGTGGTGGGTAACATTAATAAATATGGACTACTGGCTGACGATTATGGGAATGAACGATAAGAGCGAGTACAACTGACAGAGTAAATCCTTGGGCAATTAGTATTCCAGCCAATTTGGACAAATTCATCGAAGAATAAAAATTGACCATGTCCAGGGGTAAACCACTAATATATGTGACTAAGACGTTCGTTTTGGATAGCAAATAGTAGATCAGTGGACAGAAAAGGAGATTCTAAAACACAATAGAAAAAAAGAGTGTTGTAGATCAAGGTGGACCAATTTAATGGTTACATGAGAAATCACGGATGAGAAGATCCTAGATGTGAGGTAAGTTGCTCAACGATACCAGTCCACTAAGGTTGCGACGTCAGTAATAGATTTATATTAATCGTACAGGAACGCGGAGCTCAAACGCATGGAACCCGACTCGTTCATAGATAAGCTACTTGCCTCAAGCGGCATTGGATTCATTTTGTAGAAAAATAGACACAACGCATCATCTGTAGAGAGTTGGTATCTAAACAAGCTGATAGGGAAAAAATATAGACGTCAATGAGGAAATGCTGTATAATAATAATAATGGTAAGTTAAATGATAGATGAGACTAGGCCGTGAGTGGGAGTTAACCAAAAAGACTGGGAAGTAGTAT

>s544_CH_10_1997.21
 AACTGCGCTGATTGGTCAGTGTTATGGTTCTCTTACGATGAGCAATATCAGGTACATCGGGTGGCAGCCAATTAATTTAACTGTAAAACTCCAGCCACGGCGTGGCTAGATATCCAGATTATAAGCGTAAAGATTAGCAGGCACAAACGCCATAGCACTCTGGGAATATGAGTCTTAATAGTGTGGTGGGATAGAACGATCAGGCCGTAAGTTAAGAGTCTGTAATAACAGTATGCAAGTTGTGTAAAAATCTACCAAAAACTGGAGAGATATCCGGTTTTCGGAGTAAAGACAAGAAATCCACAGCCAATTGCAGCGGTATATGGTCTGGAAAACACAGGTAATATCGTAGTGGTGGGTAACATTAATAAATATGGACTACTGGCTGACGATTATGGGAATGAACGATAAGAGCGAGTACAACTGACAGAGTAAATCCTTGGGCAATTAGTATTCCAGCCAATTTGGACAAATTCATCGAAGAATAAAAATTGACCATGTCCAGGGGTAAACCACTAATATATGTGACTAAGACGTTCGTTTTGGATAGCAAATAGTAGATCAGTGGACAGAAAAGGAGATTCCAAAACACAATAGAAAAAAAGAGTGTTGTAGATCAAGGTGGACCAATTTAATGGTTACATGAGAAATCACGGATGAGAAGATCCTAGATGTGAGGTAAGTTGCTCAACGATACCAGTCCACTAAGGTTGCGACGTCAGTAATAGATTTATATTAATCGTACAGGAACGCGGAGCTCAAACGCATGGAACCCGACTCGTTCATAGATAAGCTACTTGCCTCAAGCGGCATTGGATTCATTTTGTAGAAAAATAGACACAACGCATCATCTGTAGAGAGTTGGTATCTAAACAAGCTGATAAGGAAAAAATATAGACGTCAATGAGGAAATGCTGTATAATAATAATAATGGTAAGTTAAATGGTAGATGAGACTAGGCCGTGAGTGGGAGTTAACCAAAAAGACTGGGAAGTAGTAT

>s426_CH_10_1996.21
 AACTGCGCTGATTGGTCAGTGTTATGGTTCTCTTACGATGAGCAATATCAGGTACATCGGGTGGCAGCCAATTAATTTAACTGTAAAACTCCAGCCACGGCGTGGCTAGATATCCAGATTATAAGCGTAAAGATTAGCAGGCACAAACGCCATAGCACTCTGGGAATATGAGACTCAATAGTGTGGTGGGATAGAATGATCGGGCCGTAGGTTAAGAGTCTGTAATAACGGTATGCAAGTTGTGTAAAAATCTACCAAAAACTGGAGAGATATCTGGTTTTCGGAGTAAAGACAGGAAATCCACAGCCAATTGCAGCGGTATATGGTCTGGGAAAAACAGATAATATCGCAGTGGTGGGTAACATTAATAAATATGGACTACTGGCTGACGATTATGGGAATGAACAATAAGAGCGAGTACAACTGACAGAGTAAATACTTGGGCAATTAGTATTCCAGCCAATTTGGACAAATTCATCGAGGAATAAAAATTGACCATGTCCAGGGGTAAATCGCTAATATATGTGACTAAGACGTTCGTTTTGGATAGCAAATAGTAGATCAGTGGACAGAAAAGGAGATTCTAAAACACAATAGAAAAAAGGAGTGTTGTAGATCAAGGTGGACCAATTTAATGGTTACATGAGAAATCACGGATGAGAAGATCCTAGATGTGAGGTAAGTTGCTCAACGATACCAGTCCACTAAGGTTGCGACGTCAGTAATAGATTTATATTAATCGTACAGGAACGCGGAGCTCAAACGCATGGAACCCGACTAGTTAATAGATAAGCTACTTGCCTCAAGCGGCATTGGATTCATTTTGTAGAAAAATAGACACAACGCATCATCTGTAGAGAGTTGGTATGTAAACAAGCTGATAAGGAAGAAATACAGACGTCAATGAGGAAATGCTGTATAATAGTAATAATGGTAAGTTAAATGATAGATGAGACTAGGCCGTGAGTGGGAGTTAACCAAAAAGACTGGGAAGTAGTAT

>s973_CH_10_2006.62
 AACTGCGCTGATTGGTCAGTGTTATGGTTCTCTTACGATGAGCAATATCATGTACATCGGGTGACGGCCAATTAATTTAACTGTAAAACTCCAGCCACGGCGTGGCTAGATATCCAGATTATAAGCGTAAAGATTAGCAGGCACAAACGCCATAGCACTCTGGGAATATGAGACTCAATAGTGTGGTGGGATAGAATGATCGGGCCGTAGGTTAAGAGTCTGTAATAACGGTATGCAAGTTGTGTAAAAATCTACCAAAAACTGGAGAGATATCTGGTTTTTGGAGTAAAGACAGGAAATCCACAGCCAATTGCAGCGGTATATGGTCTGGGAAAAACAGGTAATATCGCAGTGGTGGGTAACATTAATAAATATGGACTACTGGCTGACGATTATGGGAATGAACAATAAGAGCGAGTACAACTGACAGAGTAAATACTTGGGCAATTAGTATTCCAGCCAATTTGAACAAATTCATCGAGGAATAAAAATTGACCATGTCCAGGGGTAAATCGCTAATATATGTGACTAAGACGTTCGTTTTGGATAGCAAATAGTAGATCAGTGGACAGAAAAGGAGATTCTAAAACACAATAGAAAAAAGGAGTGTTGTAGATCAAGGTGGACCAATTTAATGGTTACATGAGAAATCACGGATGAGAAGATCCTAGATGTGAGGTAAGTTGCTCAACGATACCAGTCCACTAAGGTTGCGACGTCAGTAATAGATTTATATTAATCGTACAGGAACGCGGAGCTCAAACGCATGGAACCAGACTAGTTAATAGATAAGCTACTTGCCTCAAGCGGCATTGGATTCATTTTGTAGAAAAATAGACACAACGCATCATCTGTAGAGAGTTGGTATGTAAACAAGCTGATAAGGAAGAAATACAGACGTCAATGAGGAAATGCTGTATAATAGTAATAATGGTAAGTTAAATGATAGATGAGACTAGGCCGTGAGTGGGAGTTAACCAAAAAGACTGGGAAGTAGTAT

>s1585_CH_10_2007.23
 AAATGCGCTGATTGGTCAGTGTTATGGTTCTCTTACGATGAGCAATATCATGTACATCGGGTGGCAGCCAATTAATTTAACTGTAAAACTCCAGCCACGGCGTGGCTAGATATCCAGATTATAAGCGTAAAGATTAGCAGGCACACACGCCATAGCACTCTGGGAATATGAGACTCAATAGTGTGGTGGGATAGAATGATCAGGCCGTAGGTTAAGAGTCTGTAATAACGGTATGCAAGTTGTGTAAAAATCTACCAAAAACTGGAGAGATATCTGGTTTTTAGAGTAAAGACAGGAAATCCACAGCCAATTGCCGCGGTATATGGTCTGGGAAAAACAGCTAATATCGCAGTGGTGGGTAACATTAATAAATATGGACTACTGGCTGACGATTGTGGGAATGAACGATAAGAGCGAGTACAACTGACAGAGTAAATACTTGGGCAATTAGTATTCCAGCCAATTTGAACAAATTCATCGAGAAATAAAAATTGACCATGTCCAGAGGTAAATCGCTAATATATGTGACTAAGACGTTCGTTTTGGATAGCAAATAGTAGATCAGTGGACAGAAAAGGAGATTCTAAAACACAATAGAAAAAAAGAGTGTTGTAGATCAAGGTGGACCAATTTAATGGTTACATGAGAAATCACGGATGGGAAGATCCTAGATGTGAGGTAAGTTGCTCAACGATACCAGTCCACTAAGGTTGCGACGTCAGTAATAGATTTATATTAATCGTACAGGAACGCGGAGCTCAAACGCATGGAACCCGACTAGTTAATAGATAAGCTACTTGCCTCAAGCGGCATTGGATTCATTTTGTAGAAAAATAGACACAACGCATCATCTGTAGAGAGTTGGTATGTAAACAAGCTGATAAGGAAGAAATACAGACGTCCATGAGGAAATGCTGTATAATAGTAATAATGGTAAGTTAAATGATAGATGAGACTAGGCCGTGAGTGGGAGTTAACCAAAAAGACTGGGAAGTAGTAT

>s245_CH_10_1998.2
 AACTGCGCTGATTGATCAGTGTTATGGTTCTCTTACGATGAGCAATATCAGGTACATCGGGTGGCAGACAATTAATTTAACTGTAAAACTCCAGCCACGGCGTGGCTAGATATCCAGATTATAAGCGTAAAGATTAGCGGGCACAAACGCGATAGCACTCTGGGAATATGAGGCTTAATAGTGTGGCGGGATAGAACGATCAGGCCGTAGGTTAAGAGTTTGTAATAACGGTATGCAAGTTGTGTAAAAATCTACCAAAAACTGGAGAGATATCCGGTTTTTGGAGTAAAGACAGGAAATCCACAACCAATTGCAGCGGTATATGGTCTGGGAAAAATAGGTAATATCGCAGTGGTGGGTAACATTAATAAATACGGACTACTGGCTGACGATTATGGGAATGAACAATAAGAGCGAGTACAACTGACAGAGTAAATACTTGGGCAATTAGTATTCCAGCCAATTTAGACAAATTCATCGAAGAATAAAAATTGACCATGTCCAGGGGTAAACCACTAATATATGTGACTAAGACGTTCGTTTTGGATAGCAAATAGCAGATCAGTGGACAGAAAAGGAGATTCTAAAACACAATAGAAAAAAGGAGTGTTGTAGATCAAGGTGGACCAATTTAATGGTTACATGAGAAATCACGGATGAGAAGATCCTAGATGTGAGGTAAGTTGCTCAACGATACCGGTCCACTAAGGTTGCGACGTCAGTAATAGATTTATATTAATCGTATAGGAACGCGGAGCTCAAACGCATGGAACCCGACTAGTTAGTAGATAAGCTACTTGCCTCAAGCGGCATTGGATTCATTTTGTAGAAAAATAGACACAACGCATCATCTGTAGAGAGTTGGTATATAAACAAGCTGGTAAGGAAGAAATACAGACGTCAATAAGGAAATGCTGTATGATAATAATAATGGTAAGTTAAATGATAGATGAGACTAGGCCGTGAGTGGGAGTTAACCAAAAAGACTGGGAAGTAGTAT

>s2524_CH_30_1994.92
 AACTGCGCTGATTGGTCAGTGTTATGGTTCTCTTACGATGAGCAATATCAGGTACATCGGGTGGCAGCCAATTAATTTAACTGTAAAACTCCAGCCACGGCGTGGCTAGATATCCAGATTATAAGCGTAAAGATTAGCAAGCACAAACGCCATAGCACTCTGGGAATATGAGGCTTAATAGTGTGATGGGATAGAACGATCAGGCCGTAGGTTAAGAGTCTGTAATAACGGTATGCAAGTTGTGTAAAAATCTACCAAAAACTGGAGAGATATCCGGTTTGTCGAGTAAAGACAGGAAATCCACAACCAATTGCAGCGGTATATGGTCTGGGAAAGACAGGTAATATCGCAGTGGTGGGTAACATTAATAAATATGGACTACTGGCTGACGATTATGGGATTGAACAATAGGAGCGAGTACAACTGACAGAGTAAATACTTGGGCAATTAGTATTCCAGCCAATTTGAACAAATTCATCGAAGAATAAAAATTGACCATGTCCAGAGGTAAACCACTAATATATGTGACTAAGACATTCGTTTTGGATAGCAAATAATAAATCAGTGGACAGAAAAGGAGATTCCAAAACACAATAGAAAAAAGGAGTGTTGTAGATCAAGGTGAACCAATTTAATGGTTACATGAGAAATCACGGATGGGAAGATCCTAGATGTGAGGTAAGTTGCTCAACGATATCAGTCCACTAAGGTTGCGACGTCAGTAATAGATTTATATTAATCGTACAGGAACGCGGAGCTCAAACGCATGGAACCCGACTAGTTAATAGATAAGCTACTTGCCTCAAGCGGCATTGGATTCATTTTGTAGAAAAGTAGACACAACGCATCATCTGTAGAGAGTTGGTGTATAAACAAGCTGGTAAGGAAGAAATACAGACGTCAATGAGGAAATGCTGTATAATACTAATAATGGTAAGTTAAATGATAGATGAGACTAGGCCGTGAGTGGGAGTTAACCAAGGAAACTGGGAAGTAGTAT

>s2179_CH_20_2003.32
 AACTGCGCTGATTGGTCAGTGTTATGGGTCTCTTACGATGAGCAATATCAGGTACATCGGGCGGCAGCCAATTAATTTAACTGTAAAACTCCAGCCACGGCGTGGCTAGATATCCAGATTATAAGCGTGAAGATTAGCAAGCACAAACGCCATAGCACTCTGGGAATATGAGACTTAATAGTGTGGTGGGATAGAACGATCAGGCCGTAGGTTAAAAGTCTGTAATAACGGTATGCAAATTGTGTAAAAATCTACCAAAAACTGGAGAGATATCTGGTTTGTCGAGTAAAGACAGGAAATCCACAACCAATTGCAGCGGTACATGGTCTGGGAAAGACAAATAATATCGCAGTGGTGGGTAACATTAATAAATATGGACTACTGGCTGACGATTATGGGAATGAACAATAGGAGCGAGTACAACTGACAGAGTAAATACTTGGGCAATTAGTATTCCAGCCAATTTGAACAAATTCATCGAAGAATAAAAATTGACCATGTCCAGAGGTAAACCACTAATATATGTGACTAAGACGTTCGTTTTGGATAGCAAATAATAAGTCAGTGGACAGAAAAGGAGATTCTAAAACACAATAGAAAAAAAGAGTGTTGTAGATCAAAGTGAACCAATTTAATGGTTACATGAGAAATCACGGATGGGAAGATCCTAGATGTGAGGTAAGTTGCTCAACGATACCAGTCCACTAAGGTTGCGACGTCAGTAATAGATTTATATTAATCGTACAGGAACGGGGAGCTCAAACGCATGGAACGCGACTAGTTAATAGATAAGCTACTTGCCTCAAGCGGCATTGGATTCATTTTGTAGAAAAGTAGACACAACGCATCATATGTAGAGAGTTGGTGTATAAACAAGCTGGTAAGGAAGAAATACAGACGTCGATGAGGAAATGCTGTATAATAGTAATAATGGTAAGTTAAATGATAGATGAGACTAGGCCGTGAGTGGGAGTTAACCAAAGAAGCTGAGAAGTAGTAT

>s2574_CH_30_1998.72
 AACTGCGCTGATTGGTCAGTGTTATGGTTCTCTTACGATGAGCAATATCAGGTACATCGGGTGGCAGCCAATTAATTTAACTGTAAAACTTCAGCCACGGCGTGGCTAGATATCCAGATTATAAGCGTAAAGATTAGCAAGCACAAACGCCATAGCACTCTGGGAATATGAGACTTAATAGTGTGGTGGGATAGAACGATCAGGCCGTAGGTTAAGAGTCTGTAATAACGGTATGCAAATTGTGTAAAAATCTACCAAAAACTGGAGAGATATCCGGTTTGTCGAGTAAAGACAGGAAATCCACAACCAATTGCAGCGGTACATGGTCTGGGAAAGACAAATAATATCGCAGTGGTGGGTAACATTAATAAATATGGACTACTGGCTGACGATTATGGGAATGAACAATAGGAGCGAGTACAACTGACAGAGTAAATACTTGGGCAATTAGTATTCCAGCCAATTTGAACAAATTCATCGAAGAATAAAAATTGACCATGTCCAGAGGTAAACCACTAATATATGTGACTAAGACGTTCGTTTTGGATAGCAAATAATAAATCAGTGGACAGAAAAGGAGATTCTAAAACACAATAGAAAAAAAGAGTGTTGTAGATCAAGGTGAACCAATTTAATGGTTACATGAGAAATCACGGATGGGAAGATCCTAGATGTGAGGTAAGTTGCTCAACGATACCAGTCCACTAAGGTTGCGACGTCAGTAATAGATTTATATTAATCGTACAGGAACGGGGAGCTCAAACGCATGGAACGCGACTAGTTAATAGATAAGCTACTTGCCTCAAGCGGCATTGGATTCATTTTGTAGAAAAGTAGACACAACGCATCATCTGTAGAGAGTTAGTGTATAAACAAGCTGGTAAGGAAGAAATACAGACGTCGATGAGGAAATGCTGTATAATAGTAATAATGGTAAGTTAAATGATAGATGAGACTAGGCCGTGAGTGGGAGTTAACCAAAGAAACTGAGAAGTAGTAT

>s629_CH_10_1998.15
 AATTGCGCTGATTGGTCAGTGTTATGGTTCTTTTACGATGAGCAGTATCAGGTATATCGGGTGGCAGCCAATTAATTTAACTGTAAAACTCCAGCCACGGCGTGGCTGGATATCCAGATTATAAGCGTAAAGATTAGCAGGCACAGACGCCATAGCACTCTGGGAATATGAGACTTACTAGGGTGATGGGATAGAATGATCAGGCCGTAGGTCAAGAGCCTGTAATAACGGTATGCAAGTTGTGTAAAAATCTACCAAAAACTGGAGAGATATCCGGTTTTTTGAGTAAAGACAGGAAATCCACAACCGATTGCAGCGGTATATGGTCTGGGAAAAATAGGTAATATCGCAGTGGTGGGCAACATTAATAAATATGGACTACTGGCTGACGATTATAGGAGTGAACAATAGGAGCGAGTACAACTGACAGAGTAAATACTTGGGCAATTAGTATTCCAGCCAATTTGAACAAATTCATCGAGGAATAAAAATTGACCATGTCCAGAGGTAAACCACTAATATATGTGACTAAGACGTTCGTTTTGGATAGCAAATAAAAAGTCAGTGGACAGAAAAGGAGATTCCAAAACACACTAGAAAAAAGGAGTGTCGTAGGTCAAGGGGGACCAATTTAATGGTTACATGAGAAATCACGGATGAGAAGATCCTAGATGTGAGGCAAGTTGCTCAACGATACCAGTCCACTAAGGTTGTGACGTCAATAATAGATTTATATTAATCGTACAGGAACGCGGAGCTCAAACGCATGGAACCCGACTAGTTGATAGATAAGCTACTTGCCTCAAGCGGCATTGGATTCATTTTGTAAAAAAGTAGACACAACGCATCATCTGTAGAGAGTTGGTGTATAAACAAACTGGTAAGGAAAAAATACAGACGTCAATGAGGAAATGCTGTATAATAATAATAATGGTAAGTTAAATGGTAGATGAAACTAGGCCGTGAGTGGGAGTTAACCAAGGAAACTGGGAAGTAGTAT

>s278_CH_10_1996.07
 AACTGCGCTGATTGGTCAGTGTTATGGTTCTCTTACGATGAGCAATATCAGGTACATCGGGTGGCAGCCAATTAATTTAACTGTAAAACTCCAGCCACGGCGTGGCTGGATATCCAGATTATAAGCGTAAAGATTAGCAGGCACAAACGCCATAGCACTCTGGGAATATGAGACCTACTAGTGTGATGGGATAGAACGATCAGGCCGTAGGTTAACAGTCTGTAATAACGGTATGCAAGTTGTGTAAAAATCTACCAAAAACTGGAGAGATATCCGGTTTTTTGAGTAAAGACAGGAAATCCACAACCGATTGCAGCGGTATATGGTCTGGGGGAGACAGGTAATATCGCAGTGGTGGGCAACATTAATAAATATGGACTACTGGCTGACGATTATGGGAATGAACAATAAGAGCGAGTACAACTGACAGAGTAAATACTTGGGCAATTAGTATTCCAGCCAATTTGAACAAATTCATCGAGGAATAAAAATTGACCATGTCCAGAGGTAAACCACTAATATATGTGACTAAGACGTTCGTTTTGGATAGCAAATAAAAAATCAGTGGACAGAAAAGGAGATTCCAAAACACAATAGAAAAAAGGAGTGTTGTAGGTCAAGGGGGACCAGTTTAATGGTTACATGAGAAATCACGGATGAGAAGATCCTAGATGTGAGGCAAGTTGCTCAACGATATCAGTCCACTAAGGTTGTGACGTCAGTAATAGATTTATATTAATCGTACAGGAACGCGGAGCTCAAACGCATGGAACCCGACTAGTTGATAGATAAGCTACTTGCCTCAAGCGGCATTGGATTCATTTTGTAAAAAAGTAGACACAACGCATCATCTGTAGAGAGTTGGTGTATAAACAAGCTGGTAAGGAAGAAATACAGACGTCAATGAGGAAATGCTGTATAATAATAATAATGGTAAGTTAAATGGTAGATGAGACTAGGCCGTGAGTGGGAGTTAACCAAGGAAACTGGGAAGTAGTAT

>s2477_CH_30_1995.21
 AACTGCGCTGATTGGTCAGTGTTATGGTTCTCTTACGATGAGCAATATCAGGTACATCGGGTGGCAGCCAATTAATTTAACTGTAAAACTCCAGCCACGGCGTGGCTGGATATCCAGATTATAAGCGTAAAAATTAGCAGGCACAAACGCCATAGCACTCTGGGAATATGAGACTCACTAGTGTGATGGGATAGAACGATCAGGCCGTAGGTTAAGAGTCTGTAATAACGGTATGCAAGTTGTGTAAAAATCTACCAAAAACTGGAGAGATATCCGGTTTTTTGAGTAAAGACAGGAAATCCACAACCGATTGCAGCGGTATATGGTCTGGGGGAGACAGGTAATATCGCAGTGGTGGGCAACATTAATAAATATGGACTACTGGCTGACGATTATGGGAATGAACAATACGAGCGAGTACAACTGACAGAGTAAATACTTGGGCAATTAGTATTCCAGCCAATTTGAACAAATTCATCGAGGAATAAAAATTGACCATGTCCAGAGGTAAACCACTAATATATGTGACTAAGACGTTCGTTTTGGATAGCAAATAAAAAATCAGTGGACAGAAAAGGAGATTCCAAAACACAATAGAAAAAAGGAGTGTTGTAGGTCAAGGGGGACCAATTTAATGGTTACATGAGAAATCACGGATGAGAAGATCCTAGATGTGAGGCAAGTTGCTCAACGATATCAGTCCACTAAGGTTGTGACGTCAGTAATAGATTTATATTAATCGTACAGGAACGCGGAGCTCAAACGCATGGAACCCGACTAGTTAATAGATAAGCTACTTGCCTCAAGCGGCATTGGATTCATTTTGTAAAAAAGTAGGCACAACGCATCATCTGTAGAGAGTTGGTGTATAAACAAGCTGGTAAGGAAGAAATACAGACGTCAATGAGGAAATGCTGTATAATAATAATAATGGTAAGTTAAATGGTAGATGAGACTAGGCCGTGAGTGGGAGTTAACCAAGGAAACTGGGAAGTAGTAT

>s550_CH_10_1998.42
 AACTGCGCTGATTGGTCAGTGTTATGGTTCTTTTACGATGAGCAATATCAGGTACATCGGGTGGCAGCCAATTAATTTAACTGTAAAACTCCAGCCACGGCGTGGCTGGATATCCAGATTATAAGCGTAAAGATTAACAGGCACAAACGCCATAGCACTCTGGGAATATGAGACTTACTAGTGTGATGGGATAGAACGATCAGGCCGTAGGTTAAGAGTCTGTAATAACGGTATGCAAGTTATGTAAAAATCTACCAAAAACTGGAGAGATAACCGGTTTTTTGAGTAAAGACAGGAAATCCACAACCGATTGCAGCGGTATATGGTCTGGGGAAGACAGGTAATATCGCAGTGGTGGGCAACATTAATAAATATGGACTACTGGCTGACGATTATGGGAATGAACAATAGGAGCGAGTACAACTGACAGAGTAAATACTTGGGCAATTAGTATTCCAGCCAATTTGAACAAATTCATCGAGGAATAAAAATTGACCATGTCCAGAGGTAAACCACTAATATATGTGACTAAGACGTTCGTTTTGGATAGCAAATAAAAAATCAGTGGACAGAAAAGGAGATTCCAAAACACAATAGAAAAAAAGAGTGTTGTAGGTCAAGGGGGACCAATTTAATGGTTACATGAGAAAACACGGATGAGAAGATCCTAGATGTGAGGCAAGTTGCTCAACGATATCAGTCCACTAAGGTTGTGACGTCAGTAATAGATTCATATTAATCGTACAGGAACGCGGAGCTCAAACGCATGGAACCCGACTAGTTAATAGATAAGCTACTTGCCTCAAGCGGCATTGGATTCATTTTGTAAAAAAGTAGACACAACGCATCATCTGTAGAGAGTTAGTGTATAAACAAGCTGATAAGGAAGAATTACAGACGTCAATGAGGAAATGCTGTATAATAATAATAATGGTAAGTTAAATGGTAGATGAAACTAGGCCGTGAGTGGGAGTTAACCAAAGAAACTGGGAAGTAGTAT

>s335_CH_10_1995.53
 AACTGCGCTGATTGGTCAGTGTTATGGTTCTTTTACGATGAGCAATATCAGGTACATCGGGTGGCAGTCAATTAATTTAACTGTAAAACTCCAGCCACGGCGTGGCTAGATATCCAGATTATAAGCGTAAAGATTAGCAGGCACAAACGCTATAGCACTCTGGGAATATGAGACTTACTAGTGTGATGGGATAGAACGATCAGGCCGTAGGTTAAGAGTCTGTAATAACGGTATGCAAGTTGTGTAAAAATCTACCAAAAACTGGAGAGATATCCGGTTTTTTGAGTAAAGACAGGAAATCCACAACCGATTGCAGCGGTATATGGTCTGGGAGAGACAGGTAATATCGCAGTGGTGGGCAACATTAATAAATATGGACTACTGGCTGACGATTGTGGGAATGAACAATAGGAGCGAGTACAACTGACAGAGTAAATACTTGGGCAATTAGTATTCCAACCAATTTGAACAAATTCATCGAGGAATAAAAATTGACCATGTCCAGAGGTAAACCACTAATATATGTGACTAAGACGTTCGTTTTGGATAGCAAATAAAAAATCAGTGGACAGAAAAGGAGATTCCAAAACACAATAGAAAAAAGGAGTGTTGTAGGTCAAGGGGGACCAATTTAATGGTTACATGAGAAATCACGGATGAGAAGATCCTAGATGTGAGGCAAGTTGCTCAACGATACCAGTCCACTAAGGTTGTGACGTCAGTAATAGATTTATATTAATCGTACAGGAACGCGGAGCTCAAACGCATGGAACCCAACTAGTTGATAGATAAGCTACTTGCCTCAAGCGGCATTGGATTCATTTTGTAAAAAAGTAGACACAGCGCATCATCTGTAGAGAGTTGGTGTATAAACAAGCTGGTAGGGAAGAAATACAGACATCAATGAGGAAATGCTGTATAATAATAATGATGGTAAGTTAAATGGTAGATGAGACTAGGCCGTGAGTGGGAGTTAACCAAGGAAACTGGGAAATAGTAT

>s459_CH_10_1996.63
 AACTGCGCTGATTGGTCAGTGTTATGGTTCTTTTACGATGAGCAATATCAGGTACATCGGGTGGCAGTCAATTAATTTAACTGTAAAACTCCAGCCACGGCGTGGCTAGATATCCAGATTATAAGCGTAAAGATTAGCAGGCACAAACGCTATAGCACTCTGGGAATATGAGACTTACTAGTGTGATGGGATAGAACGATCAGGCCGTAGGTTAAGAGTCTGTAATAACGGTATGCAAGTTGTGTAAAAATCTACCAAAAACTGGAGAGATATCCGGTTTTTTGAGTAAAGACAGGAAATCCACAACCGATTGCAGCGGTATATGGTCTGGGAGAGACAGGTAATATCGCAGTGGTGGGCAACATTAATAAATATGGACTACTGGCTGACGATTGTGGGAATGAATAATAGGAGCGAGTACAACTGACAGAGTAAATACTTGGGCAATTAGTATTCCAACCAATTTGAACAAATTCATCGAGGAATAAAAATTGACCATGTCCAGAGGTAAACCACTAATATATGTGACTAAGACGTTCGTTTTGGATAGCAAATAAAAAATCAGTGGACAGAAAAGGAGATTCCAAAACACAATAGAAAAAAGGAGTGTTGTAGGTCAAGGGGGACCAATTTAATGGTTACATGAGAAATCACGGATGAGAAGATCCTAGATGTGAGGCAAGTTGCTCAACGATACCAGTCCACTAAGGTTGTGACGTCAGTAATAGATTTATATTAATCGTACAGGAACGCGGAGCTCAAACGCATGGAACCCAACTAGTTGATAGATAAGCTACTTGCCTCAAGCGGCATTGGATTCATTTTGTAAAAAAGTAGACACAACGCATCATCTGTAGAGAGTTGGTGTATAAACAAGCTGGTAGGGAAGAAATACAGACATCAATGAGGAAATGCTGTATAATAATAATGATGGTAAGTTAAATGGTAGATGAGACTAGGCCGTGAGTGGGAGTTAACCAAGGAAACTGGGAAATAGTAT

>s1728_CH_10_2008.58
 AACTGCGCTGATTGATCAGTGTTATGGTTCTTTTACGATAAGCAATATCAGGTACATCGGGTGGCAGTCAATTAATTTAACTGTAAAACTGCAGCCACGGCGTGGCTGGATATCCAGATTATAAGCGTAAAGATTATCAGGCACAAACGCTGTAGCACTCTGGGAATATGAGACTTACTAGTGTGATGGGATAGAACGATCAGGCCGTAGGTTAAGAGTCTGTAATAACGGTATGCAAGTTGTGTAAAAATCTACCAAAAACTGGAGAGATATCCGGTTTTTTGAGTAAAGACAAGAAATCCACAACCGATTGCAGCGGTATATGGTCTGGAGGAAACAGGTAATATCGCAGAGGTGGGCAACATTAATAAATATGGACTACTGGCTGACGATTGTGGGAATGAAAAATAGGAGCGAGTACAACTGACAGAGTAAATGCTTGGGCAATTAGTATTCCAACCAATTTGAACAAATTCATCGAGGAATAAAAATTGACCATGTCTAGAGGTAAACCACCAATATATGTGACTAAGACATTCGTTTTGGATAGCAAATAAAAAATCAGTGGACAGAAAAGGAGATTCCACAACACAATAGAAAAAAGGAGTGTTGTAGGTCAAGGTGGACCAATTTAATGGTTACATGAGAAATCACGGATGAGAAGATCCTAGATGTGAGGCAAGTTGCTCAACGATACCAGTCCACTAAGGTTGTGACGTCAGTAATAGATTTATATTAATCGTATAGGAACGCGGAGCTCAAACGCATGGAACCCAACTAGTTGATAGATAAGCTACTTGCCTCAAGCGGCATTGGATTCATTTTGTAAAAAAGTAGGCACAACGCATCATCTGTAGAGAGTTGGTGTATAAACAAGCTGGTAGGGAAGAAATACAGATATCAATGAGGAAATGCTGTTTAATAATAATGATGGTAAGTTAAATGATAGATGAGACTAGGCCGTGAGTGGGAGTTAACCAAGGAAACTGAGAAGTAGTAT

>s1773_CH_10_2009.03
 AACTGCGCTGATTGATCAGTGTTATGGTTCTTTTACGATAAGCAATATCAGGTACATCGGGTGGCGGTCAATTAATTTAACTGTAAAACTGCAGCCACGGCGTGGCTGGATATCCAGATTATAAGCGTAAAGATTATCAGGCACAAACGCTGTAGCACTCTGGGAATATGAGACTTACTAGTGTGATGGGATAGAACGATCAGGCCGTAGGTTAAAAGTCTGTAATAACGGTATGCAAGTTGTGTAAAAATCTACCAAAAACTGGAGAGATATCCGGTTTTTTGAGTAAAGACAAGAAATCCACAACCGATTGCAGCGGTATATGGTCTGGAGGAAACAGGTAATATCGCAGAGGTGGGCAACATTAATAAATATGGACTACTGGCTGACGATTGTGGGAATGAAAAATAGGAGCGAGTACAACTGACAGAGTAAATGCTTGGGCAATTAGTATTCCAACCAATCTGAACAAATTCATCGAGGAATAAAAATTAACCATGTCTAGAGGTAAACCACCAATATATGTGACTAAGACATTCGTTTTGGATAGCAAATAAAAAATCAGTGGACAGAAAAGGAGATTCCACAACACAATAGAAAAAAGGAGTGTTGTAGGTCAAGGTGGACCAATTTAATGGTTACATGAGAAATCACGGATGAGAAGATCCTAGATGTGAGGCAAGTTGCTCAACGATACCAGTCCACTAAGGTTGTGACGTCAGTAATAGATTTATATTAATCGTATAGGAACGCGGAGCTCAAACGCATGGAACCCAACTAGTTGATAGATAAGCTACTTGCCTCAAGCGGCATTGGATTCATTTTGTAAAAAAGTAGGCACAACGCATCATCTGTAGAGAGTTGGTGTATAAACAAGCTGGTAGGGAAGAAATACAGATATCAATGAGGAAATGCTGTTTAATAATAATGATGGTAAGTTAAATGATAGATGAGACTAGGCCGTGAGTGGGAGTTAACCAAGGAAACTGAGAAGTAGTAT

>s181_CH_10_1996.04
 AACTGCGCTGATTGGTCAGTGTTATGGTTCTTTTACGATGAGCAATATCAGGTACATCGGGTGGCGGCCAATTAATTTAACTGTAAAACTCCAGCCACGGCGTGGCTAGATATCCAGATTATAAGCGTAAAGATTAACAGGCACAAACGCTATAGCACTCTGGGAATATGAGACTTATTAGTGTGATGGGATAGAACGATCAGGCCGTAGGTTAAGAGTCTGTAATAACGGTATGCAAGTTGTGTAAAAATCTACCAAAAACTGGAGAGATATCCGGTTTTTTGAGTAAAGACAGGAAATCCACAACCAATTGCAGCGGTACATGGTCTGGGAAAAACAGATAATATCGCAGTGGTGGGCAACATTAATAAATATGGACTACTGGCTGACGATTATGGGCGTGAACAATAAGAGCGAGTACAACTGACAGAGTAAATACTTGGGCAATTAGTATTCCAGCCAATTTGAACAAATTCATCGAGGAATAAAAATTGACCATGTCCAGAGGTAAACCACTAATATATGTGACTAAGACGTTCGTTTTGGATAGCAAATAAAAAATCAGTGGACAGAAAAGGAGATTCCAAAACACAATAGAAAAAAGGAGTGTTGTAGGTCAAGGTGGACCAATTTAATGGTTACATGAGAAATCACGGATGAGAAGATTCTAGATGTGAGGCAAGTTGCTCAACGATACCAGTCCACTAGGGTTGTGACGTCAATAATAGATTTATATTAATCGTACAGGAACGCGGAGCTCAAACGCATGGAACCCAACTAGTTAATAGATAAGCTACTTGCCTCAAGCGGCATTGGATTCATTTTGTAGAAAAGTAGACACAGCGCATCATCTGTAGAGAGTCGGTGTATAAACAAACTGGTAAGGAAGAAATACAGACGTCAATGAGGAAATGCTGTATAATAATAATAATGGTAAGTTAAATGATAGATGAGACTAGGCCGTGAGTGGGAGTTAACCAAGGAAACTGGGAAGTAGTAT

>s2457_CH_30_1998.07
 AACTGCGCTGATTGGTCAGTGTTATGGTTCTTTTACGATGAGCAATATCAGGAACATCGGGTGGCAGCCAATTAATTTAACTGTAAAACTCCAGCCACGGCGTGGCTAGATATCCAGATTATAAGCGTAAAGATTAACAGGCACAAACGCCATGGCACTCTGGGAATATGAGGCCTACTAGTGTGGTGGGATAGAACGATCAGGCCGTAGGTTAAGAGTCTGTAATAACGGTATGCAAATTGTGTAAAAATCTACCAAAAACTGGAGAGATATCCGGTTTTTCGAGTAAAGACAGGAAATCCACAGCCAATTGCAGCGATATATGGTCTGGAGGAGACAGGTAATATCGCAGTGGTGGGTAACATTAATAAATATGGGCTACTGGCTGACGATTATGGGGATGAACAATAGGAGCGAGTACAACTGACAGAGTAAATACTTGGGCAATTAGTATTCCAGCCAATCTGGACAAATTCATCGAAGAATAAAAATTGACCATGTTTAGAGGTAAACCACTAATATATGTGACTAAGACGTTCGTTTTGGATAGCAAATAAAAAATCAGTGGACAGAAAAGGAGATTCTAAAACACAGTAGAAAAAAGGAGTGTTGTAGGTCAAGGTGGACCAATTTAATGGCTACATGAGAAATCACGGATGAGAAGATCCTAGATGTGAGGTAAGTTGCTCAACGATACCGGTCCACTAAGGTTGTAACGTCAGTAATAGATTTATATTAATCGTACAGGAACGCGGAGCTCAAACGCATGGAACCCGACTAGTTAATAGATAAGCTACTTGCCTCAAGCGGCATTGGATTCATTTTGTGGAAAAGTAGACACAACGCATCATATGTAGAGAGTTGGTGTATAAACAAACTGGTAAGGAAGAAATACAGACATCAATGAGGAAATGCTGTATAATAATAATAATGGTAAGTTAAATGATAGATGAGACTAGGCCGTGAGTGGGAGTTAACCAAAGAAACTGTGAAGTAGTAT

>s144_CH_10_1996.02
 AACTGCGCTGATTGGTCAGTGTTATGGTTCTTTTACGATGAGCAATATCAGGTACATCGGGTGGCAGCCAATTAATTTAACTGTAAAACTCCAGCCACGGCGTAGCTAGATATCCAGATTATAAGCGTAAAGATTAGCAGGCACAAACGCCATAGCACTCTGGGAATATGAGGCTTAATAGTGTGGTGGGATAGAACGATCAGGCCGTAGGTTAAGAGTCTGTAATAACGGTATGCAAATTGTGTAAAAATCTACCAAAAACTGGAGAGATATCTGGTTTTTCGAGTAAAGACAGGAAATCCACGACCAATTGCAGCGGTATATGGTCTGGGAGAGACAGGTAATATTGCAGTGGTGGGTAACATTAATAAATATGGACTACTGGCTGACGATTATGGGAATGAACAATAGGAGCAAGTACAACTGACAGAGTAAATACTTGGGCAATTAATATTCCAGCCAATTTGAACAAATTCATCGAGGAATAAAAATTGACCATGTCCAGAGGTAAACCACTAATATATGTGACTAAGACGTTCGCTTTGGATAGCAAATAAAAAATCAGTGGACAGAAAAGGAGATTCTACAACACAATAGAAAAAAGGAGTGTTGTAGGTCAAGGTGGACCAATTTAATGGCTACATGAGAAATCACGGATGAGAAGATCCTAGATCTGAGGTAAGTTGCTCAACGATACCAGTCCACTAAGGTTGTGACGTCAGTAATAGATTTATATTAATCGTACAGGAACGCGGAGCTCAAACGCATGGAACCCAACTAGTTAGTAGATAAGCTACTTGCCTCAAGCGGCATTGGATTCGTTCTGTGGAAAAGTAGACACAGCGCATCATCTGTAGAGAGTTGGTGTATAAACAAACTGGTAAGGAAGAAATACAGACGTCAATGAGGAAATGCTGTATAATAATAATAATGGTAAGTTAAATGATAGATGAGACTAGGCCGTGAGTGGGAGTTAACCAAAGAAACTGGGAAGTAGTAT

>s103_CH_10_1996.16
 AACTGCGCTGATTGGTCAGTGTTATGGTTCTTTTACGATGAGCAATATCAGGTACATCGGGTGGCAGCCAATTAATTTAACTGTAAAACTCCAGCCACGGCGTGGCTAGATATCCAGATTATAAGCGTAAAGATTAGCAGGCACAAACGCCATAGCACTCTGGGAATATGAGGCTTAATAGTGTGGTGGGATAGAACGATCAGGCCGTAGGTTAAGAGTCTGTAATAACGGTATGCAAATTGTGTAAAAATCTACCAAAAACTGGAGAGATATCTGGTTTTTCGAGTAAAGACAGGAAATCCACGACCAATTGCAGCGGTATATGGTCTGGGAGAGACAGGTAATATCGCAGTGGTGGGTAACATTAATAAATATGGACTACTGGCTGACGATTATGGGAATGAACGATAGGAGCGAGTACAACTGACAGAGTAAATACTTGGGCAATTAGTATTCCAGCCAATTTGAACAAATTCATCGAGGAATAAAAATTGACCATGTCCAGAGGTAAACCACTAATATATGTGACTAAGACGTTCGTTTTGGATAGCAAATAAAAAATCAGTGGACAGAAAAGGAGATTCTAAAACACAATAGAAAAAAGGAGTGTTGTAGGTCAAGGTGGACCAATTTAATGGCTACATGAGAAATCACGGATGAGAAGATCCTAGATGTGAGGTAAGTTGCTCAACGATACCAGTCCACTAAGGTTGTGACGTCAATAATAGATTTATATTAATCGTACAGGAACGCGGAGCTCTAACGCATGGAACTCGACTAGTTAATAGATAAGCTGCTTGCCTCAAGCGGCATTGGATTCATTTTGTGGAAAAGTAGACACAGCGCATCATCTGTAGAGAGTTGGTGTGTAAACAAACTGGTAAGGAAAAAATACAGACGTCAATGAGGAAATACTGTCTAATAAAAATAATGGTAAGTTAAATGATAGATGAGACTAGGCCGTGAGTGGGAGTTAACCAAAGAAACTGGGAAGTAGTAT

>s208_CH_10_1996.5
 AACTGCGCTGATTGGTCAGTGTTATGGTTCTTTTACGATGAGCAGTATCAGGTACATCGGGTGGCAGCCAACTAATTTAACTGTAAAACTCCAGCCACGGCGTGGCTAGATATCCAGATTATAAGCGTAAAGATTCGCAGGCACAAACGCCATAGCACTCTGGGAATATGAGGCTTACTAGTGTGGTGGGATAGAACGATCAGGCCGTAGGTTAAGAGTCTGTAATAACGGTATGCAAATTGTGTAAAAATCTACCAAAAACTGGAGAGATATCTGGTTTTTCGAGTAAAGACAGGAAATCCACGACCAATTGCAGCGGTATATGGTCTGGGAGAGACAAGTAATATCGCAGTGGTGGGTAACATTAATAAATATGGACTACTGGCTAACGATTTTGGGAATGAACAACAGGAGCAAGTACATCTGACAGAGTAAATACTTGGGCAATTAGTATTCCAGCCAATTTGAACAAATTCATCGAGGAATAAAAATTGACCATGTCCAGAGGTAAACCACTAATATATGTGACTAAGACGTTCGTTTTGGATAGCAAATAAAAAATCAGTGGACAGAAAAGGAGATTCTAAAACACAATAGAAAAAAGGAGTGTTGTAGGTCAAGGTGGACCAATTTAATGGCTACATGAGAAATCACGGATGAGAAGATTCTAGATGTGAGGTAAGTTGCTCAACGATACCAGTCCACTAAGGTTGTGACGTCAGTAATAGATTTATATTAATCGTACAGGAACGCGGAGCTCAAACGCATGGAACCCGACTAGTTAATAGATAAGCTACTTGCCTCAAGCGGCATTGGATTCGTTTTGTGGAAAAGTAGACACAACGCATCATCTGTAGAGAGTTGGTGTATAAACAAACTGGTAAGGAAGAAATATAGACGTCAATGAGGAAATGCTGTGTAATAATAATAATGGTAAGTTAAATGATAGATGAGACTAGGCCGTGAGTGGGAGTTAACCAAGGAAACTGGGAAGTAGTAT

>s510_CH_10_1996.03
 AACTGCGCTGATTGGTCAGTGTTATGGTTCTTTTACGATAAGCAGTATCAGGTACATCGGGTGGCAGCCAATTAATCTAACTGTAAAACTCCAGCCACGGCGTGGCTAGATATCCAGATTATAAGCGTAAAGATTAGCAGGCACAAACGCCATATCACTCTGGGAATATGAGGCTTAATAGTGTGGTGGGATAGAACGATCAGGCCGTAGGTTAAAAGTCTATAATAACGGTACGCAAGTTGTGTAAAAATCTACCAAAAACTGGAGAGATATCTGGTTTTTCGAGTAAAGACAGGAAATCCACAACCAATTGCAGCGGTATATGGTCTGGGAGGGACAGGTAATATCGCAGTGGTGGGTAACATTAATAAATATGGACTACTGGCTGACGACTATGGGAGTGAACAATAGGAGTGAGTACAACTGACAGAGTAAATCCTTGGGCAATTAGTATTCCAGCCAATTTGAACAAATTCATCGAGGAATAAAAATTGACCATGTCTAGAGGTAAACCACTAATATATGTGACTAAGACGTTCGGTTTGGATAGCAAATAAAAAATCAGTGGACAGAAAAGGAGATTCTAAAACACAATAGAAAAAAGGAGTGTTGTAGGTCAAGGTGGACCAATTTAATGGTTACATGAGAAATCACGGATGAGAAGATCCTAGATGTGAGGTAAGTTGCTCAACGATACCAGTCCACTACGGTTGTAACGTCAGTAATAGATTTATGTTAATCGTACAGGAACGCGGAGCCCAAACGCATGGAACCCGACTAGTTAATAGATAAGCTACTTGCCTCAAGCGGCATTGGATTCATTTTGTAGAAAAGTAGACACAACGCATCATCTGTAGAGAGTCGGTGTATAAACAAGCTGGTAAGGAAGAAATAAAGACGTCAATGAGGAAATACTGTGTAATAATAATAATGGTAAGTTAAATGATAGATGAGACTAGGCCGTGAGTGGGAGTTAACCAAGGAAACTGGGAAGTAGTAT

>s365_CH_10_1997.14
 AATTGCGCTGATTGGTCAGTGTTATGGTTCTTTTACGATGAGCAATATCAGGTACATCGGGTGGCAGCCAATTAATTTAACTGTAAAACTCCAGCCACGGCGTGGCTAGATATCCAGATTATAAGCGTAAAGATTAGCAGGCACAAACGCCATAGCACTCTGGGAATATAAGACTTAATAGTGTGGTGGGATAGAACGATCAGGCCGTAGGTTAAAAGTCTGTAATAACGGTACGCAAGTTATGTAAAAATCTACCAAAAACTGGAGAGATATCCGGTTTTTCGAGTAAAGACAGGAAGTCCACAACCAATTGCAGCGGTATATGGTCTGGAGGAGACAGGTAATATCGCAGTGGTGGGTAACATTAATAAATATGGACTACTGGCTGACGATTATGGGAATGAAGAATAGGAGCGAGTACAACTGACAGAGTAAATACTTGGGCAATTAGTATTCCAGCCAATTTGAACAAATTCATCGAGGAATAAAAATTGACCATGTCTAGAGGTAAACCACTAATATATGTGACTAAGACATTCGTTTTGGATAGCAAATAAAAAATCAGTGGACAGAAAAGGAGATTCTAAAACACAATAGAAAAAAGGAGTGTTGTAGGTCAAGGTGGACCAATTTAATGGTTACATGAGAAACCACGGATGAGAAGATCCTAGATGTGAGGCAAGTTGCTCAACGATACCAGTCCACTAAGGTTGTGACGTCAGTAATAGATTTATATTAATCGTACAGGAACGCGGAGCTCAAACGCATGGAACCCGACTAGTTAATAGATAAGCTACTTGCCTTAAGCGGCATTGGATTCATTTTGTAGAAAAGTAGACACAACGCATCATCTGTAGAGAGTTGGTGTATAAACAAGCTGGTAAGGAAGAAATATAGACGTCAATGAGGAAATGCTGTATAATATTAATAATGGTAAGTTAAATGCTAGATGAGACTAGGCCGTGAGTGGGAGTTAACCAAGGAAACTGAGAAGTAGTAT

>s707_CH_10_2000.2
 AACTGCGCTGATTGGTCAGTGTTATGGTTCTTTTACGATGAGCAATATCAGGTACATCGGGTGGCAGCCAATTAATTTAACTGTAAAACTCCAGCCACGGCGTGGCTAGATATCCAGATTATAAGCGTAAAGATTAGCAGGCACAAACGCCATAGCACTCTGGGAATATAAGACTTAATAGTGTGGTGGGATAGAACGATCAGGCCGTAGGTTAAGAGTCTGTAATAACGGTATGCAAGTTGTGTAAAAATCTACCAAAAACTGGAGAGATATCCGGTTTATCGAGTAAAGACAGGAAGTCCACAACCAATTGCAGCGGTATATGGTCTGGGAGAAACAGATAATATCGCAGTGGTGGGTAACATTAATAAATATGGACTACTGGCTTACGATTGTAGGAATGAACAATAGGAGCGAGTACACCTGACAGAGTAAATACTTGGGCAATTAGTATTCCAGCCAATTTGAACAAATTCATCGAGGAATAAAAATTGACCATGTCCAGAGGTAAACCACTAATATATGTGACTAAGATGTTCGTTTTGGATAGCAAATAAAAGATCAGTGGACAGAAAAGGAGATTCTAAAACACAATAGAAAAAAGGAGTGTTGTAGGTCAAGGTGGACCAATTTAATGGTTACATGAGAAATCACGGACGAGAAGATCCTAGATGTGAGGTAAGTTGCTCAACGATACCGGTCCACTAAGGTTGTGACGTCAGTAATAGATTTATATTAATCGTACAGGAACGCGGAGCTCAAACGCATGGAACCCGACTAGTTAATAGATAAGCTACTTGCCTCAAGCGGCATTGGATTCGTTTTGTAGAAAAGTAGACACAACGCATCATCTGTAGAGAGTTGGTGTATAAACAAGCTGGTAAGGAAAAAATATAGACGTCAATGAGGAAATACTGTATCATATTAATAATGGTAAGTTAAATGCTAGATGAGACTAGGCCGTGAGTGGGAGTTAACCAAGGAAACTGAGAAGTAGTAT

>s560_CH_10_2006.04
 AACTGCGCTGAATGGTCAGTGTTATGGTTCTTTTACGATGAGCAATATCAGGTACATCGGGTGGCGGCCAATTAGTTTAACTGTAAAACTCCAGCCACGGCGTGGCTAGATATCCAGATTATAAGCGTAAAGATTAGCAGGCACAAACGCCATAGCACTCTGGGAATATAGGACTTAGTAGTGTGGTGGGATAGAACGATCAGGCCGTAGGTTAAGAGTCTGTAATAACGGTATGCAAGTTGTGTAAAAATCTACCAAAAACTGGAGAGATATCCGGTTTGTTGAGTAAAGACAGGAAGTCCACAACCAATTGCAGCGGTATATGGTCTGGGAAAGACAGGTAATATCGTACTGGTGGGTAACATTAATAAAAATGGACTACTGGTTGACGATTATAGGAATGAACAATAGGAGCGAGTACAACTGACAGAGTAAATACTTGGGCAATTAGTATTCCAGCCAATTTGAACAAATTCATCGAGGAATAAAAATTGACCATGTCCAGAGGTAAACCACTAATATATGTGACTAAGATATTCGTTTTGGGTAGCAAATAAAAGGTCAGTGGACAGAAAAGGAGATTCTAAAACACAATAGAAAAAAGGAGTGTTGTAGGTCAAGGTGGACCAATTTAATGGTTACATGAGAAATCACGGATGAGAAGATCCTAGATGTGAGGTAAGTTGCTCAACGATATCAGTCCACTAGGGTTGTGACGTCAGTAATAGATTTATATTAATCGTACAGGAACGCGGAGCTCAAACGCATGGAACTCAACTAGTCAATAGATAAGCTACTTGCCTCAAGCGGCATTGGATTCTTTTTGTAGAAAAGTAGAGACAACGCATCATCTGTAGAGAGTTAGTGTGTAAACAAGCTGGTAAGGAAAAAGTACAGACATCAATGAGGAAATGCTGTATAATATTAATAATGGTAAGTTAAATGCTAGATGAGACTAGGCCGTGAGTGGGAGTTAACCAAAGAAACTGGGAAGTAGTAT

>s252_CH_10_1996.03
 AACTGCGCTGATTGGTCAGTGTTATGGTTCTTTTACGATGAGCAATATCAGGTACATCGGGTGGCAGCCAATTAATTTAACTGTAAAACTCCAGCCACGGCGTGGCTAGATATCCAGATTATAAGCGTAAAGATTAGCAGGCACAAACGCCATAGCACTCTGGGAATATAAGACTTAATAGTGTGGTGGGATAGAACGATCAGGCCGTAGGTTAAGAGTCTGTAATAACGGTATGCAAGTTGTGTAAAAATCTACCAAAAACTGGAGAGATATCCGGTTTTTCGAGTAAAGACAGGAAGTCCACAACTAATTGCAGCGGTATATGGTCTGGGAGAGACAGGTAATATCGCAGTGGTGGGTAACATTAATAAAAATGGACTACTGGCTGACGATTATGGGAATGAACAATAGGAGCGAGTACAACCGACAGAGTAAATACTTGGGCAATTAGTATTCCAGCCAATTTGAACAAATTCATCGAGGAATAAAAATTGACCATGTCCAGAGGTAAACCACTAATATATGTGACTAAGACGTTCGTTTTGGATAGCAAATAAAAGATCAGTGGACAGAAAAGGAGATTCTAAAACACAATAGAAAAAAGGAGTGTTGTAGGTCAAGGTGGACCAATTTAATGGTTACATGAGAAATCACGGATGAGAAGATCCTAGATGTGAGGTAAGTTGCTCAACGATAACAGTCCACTAGGGTTGTGACGTCAGTAATAGATTTATATTAATCGTACAGGAACGCGGAGCTCAAACGCATGGAACCCGACTAGTTAATAGATAAGCTACTTGCCTTAAGCGGCATTGGATTCATTTTGTAGAAAAGTAGACACAACGCATCATCTGTAGAGAGTTAGTGTATAAATAAGCTGGTAAGGAAGAAATACAGACGTCAATGAGGAAATGCTGTATAATATTAATAATGGTAAGTTAAATGCTAGATGAAACTAGGCCGTGAGTGGGAGTTAACCAAGGAAACTGGGAAGTAGTAT

>s1547_CH_10_2005.84
 AACTGCGCTGATTGGTCAGTGTTATGGTTCTTTTACGATGAGCAATATCAGGTACATCGGGTGGCAGCCAATTAATCTAATTGTAAAACTCCAGCCACGGCGTAGCTAGATATCCAGATTATAAGCGTAAAGATTAACAGGCACAAACGCCATAGCACTCTGGGAATATAAGACTTAATAGTGTGGTGGGATAGAACGATCAGGCCGTAGGTTAAGAGTCTGTAATAACGGTGTGCAAGTTGTGTAAAAGTCTACCAAAAACTGGAGAGAGATCCGGTTTTTCGAGTAAAGACAGGAAGTCCACCACGAATTGCAGCGGTATATGGTCTGGGGGAAAAAGGTAATATCGCAGTGGTGGGAAACATCAATAAAAATGGACTACTGGCTGACGATTATGGGAATGAACAATAGGAGCGAGTACAACCGACAGAGTAAATACTTGGGCAATTAGTATTCCAGCCAATTTGAACAAATTCATCGAGGAATAAAAATTGACCATGTCAAGAGGTAAACCACTAATATATGTGACTAAGACGTTCGCTTTGGGTAGCAAATAAAAGATCAGTGGACAGAAAAGGAGATTCTAAAACACAATAGAAAAAAGGAGTGTTGTAGGTCAAGGTGGACCAATTTAATGGTTACATGAGAAATCACGGATGGGAAGATCCTAGATGTGAGGTAAGTTGCTCAACGATAACAGTCCACTAAGGTTGTGACGTCAGTAATAGATTTATATTAACCGTACAGGAACGAGGAGCTCAAACGCATGGAACCCGACTGGTTAATAGATAAGCTACTTGCCTCAAGCGGCATTGGATTCATTTTGTAGAGAAGTAGACACAACGCATCATCTGTAGAGAGTTAGTGTATAAATAAGCTGATAAGGAAGAAATCCAGACGTCAATGAGGAAATGCTGTATAATATTAATAATGGTAAGTTAAATGCTAGATGAAACTAGGCCGTGAGTGGGAGTTAACCAAGGAAACTGGGAAGTAGTAT

>s1569_CH_10_2005.57
 AACTGCGCTGATTGGTCAGTGTTATGGTTCTTTTACGATGAACAATATCAGGTACATCGGGTGGCAGCCAATTAATCTAATTGTAAAACTCCAGCCACGGCGTAGCTAGATATCCAGATTATAAGCGTAAAGATTAACAGGCACAAACGCCATAGCACTCTGGGAATATAAGACTTAATAGTGTGGTGGGATAGAACGATCAGGCCGTAGGTTAAGAGTCTGTAATAACGGTGTGCAAGTTGTGTAAAAGTCTACCAAAAACTGGAGAGAGATCCGGTTTTTCGAGTAAAGACAGGAAGTCCACCACGAATTGCAGCGGTATATGGTCTGGGGGAAAAAGGTAATATCGCAGTGGTGGGAAACATCAATAAAAATGGACTACTGGCTGACGATTATGGGAATGAACAATAGGAGCGAGTACAACCGACAGAGTAAATACTTGGGCAATTAGTATTCCAGCCAATTTGAACAAATTCATCGAGGAATAAAAATTGACCATGTCAAGAGGTAAACCACTAATATATGTGACTAAGACGTTCGCTTTGGGTAGCAAATAAAAGATCAGTGGACAGAAAAGGAGATTCTAAAACACAATAGAAAAAAGGAGTGTTGTAGGTCAAGGTGGACCAATTTAATGGTTACATGAGAAATCACGGATGGGAAGATCCTAGATGTGAGGTAAGTTGCTCAACGATAACAGTCCACTAAGGTTGTGACGTCAGTAATAGATTTATATTAACCGTACAGGAACGAGGAGCTCAAACGCATGGAACCCGACTGGTTAATAGATAAGCTACTTGCCTCAAGCGGCATTGGATTCATTTTGTAGAGAAGTAGACACAACGCATCATCTGTAGAGAGTTAGTGTATAAATAAGCTGGTAAGGAAGAAATCCAGACGTCAATGAGGAAATGCTGTATAATATTAATAATGGTAAGTTAAATGCTAGATGAAACTAGGCCGTGAGTGGGAGTTAACCAAGGAAACTGGGAAGTAGTAT

>s1470_CH_10_2004.32
 AACTGCGCTGATTGGTCAGTGTTATGGTTCTTTTACGATGAGCAATATCAGGTACATCGGGTGGCGGCCAATTAATCTAATTGTAAAACTCCAGCCACGGCGTAGCTAGATATCCAGATTATAAGCGTAAAGATTAACAGGCACAAACGCCATAGCACTCTGGGAATATAAGACTTAATAGTGTGGTGGGATAGAACGATCAGGCCGTAGGTTAAGAGTCTGTAATAACGGTGTGCAAGTTGTGTAAAAGTCTACCAAAAACTGGAGAGAGATCCGGTTTTTCGAGTAAAGACAGGAAGTCCACCACGAATTGCAGCGGTATATGGTCTGGAGGACAAAGGTAATATCGCAGTGGTGGGAAACATCAATAAAAATGGACTACTGGCTGACGATTATGGGAATGAACAATAGGAGCGAGTACAACCGACAGAGTAAATACTTGGGCAATTAGTATTCCAGCCAATTTGAACAAATTCATCGAGGAATAAAAATTGACCATGTCAAGAGGTAAACCACTAATATATGTGACTAAGACGTTCGCTTTGGGTAGCAAATAAAAGATCAGTGGACAGAAAAGGAGATTCTAAAACACAATAGAAAAAAGGAGTGTTGTAGGTCAAGGTGGACCAATTTAATGGTTACATGAGAAATCACGGATGGGAAGATCCTAGATGTGAGGTAAGTTGCTCAACGATAGCGGTCCACTAAGGTTGTGACGTCAGTAATAGATTTATATTAACCGTACAGGAACGAGGAGCTCAAACGCATGGAACCCGACTGGTTAATAGATAAGCTACTTGCCTCAAGCGGCATTGGATTCATTTTGTAGAGAAGTAGACACAACGCATCATCTGTAGAGAGTTAGTGTATAAATAAGCTGGTAAGGAAGAAATCCAGACGTCAATGAGGAAATGCTGTATAATATTAATAATGGTAAGTTAAATGCTAGATGAAACTAGGCCGTGAGTGGGAGTTAACCAAGGAAACTGGGAAGTAGTAT

>s893_CH_10_2004.31
 AACTGCGCTGATTGGTCAGTGTTATGGTTCTTTTGCGATGAGCAATATCAGGTACATCGGGTGGCAGCCAATTAATCTAACTGTAAAACTCCAGCCACGGCGTAGCTAGATATCCAGATTATAAGCGTAAAGATTAGCAGGCACAAACGCCATAGCACTCTGGGAATATAAGACTTAATAGTGTGGTGGGATAGAACGATCAGGCCGTAGGTTAAGAGTCTGTAATAACGGTATGCAAGTTGTGTAAAAGTCTACCAAAAACTGGAGAGAGATCCGGTTTTTCGAGTAAAGACAGGAAGTCCACCACGAATTGCAACGGTATATGGTCTGGGGGAAAAAGGTAATATCGCAGTGGTGGGAAACATCAATAAAAATGGACTACTGGCTGACGATTATGGGAATGAACAATAGGAGCGAGTACAACCGACAGAGTAAATACTTGGGCAATTAGTATTCCAGCCAATTTGAACAAATTCATCGAGGAATAAAAATTGACCATGTCAAGAGGTAAACCACTAATATATGTGACTAAGACGTTCGCTTTGGGTAGCAAATAAAAGATCAGTGGACAGAAAAGGAGATTCTAAAACACAATAGAAAAAAGGAGTGTTGTAGGTCAAGGTGGACCAATTTAATGGTTACATGAGAAATCACGGATGGGAAGATCCTAGATGTGAGGAAAGTTGCTCAACGATAACAGTCCACTAAGGTTGTGACGTCAGTAATAGATTTATATTAACCGTACAGGAACGAGGAGCTCAAACGCATGGAACCCGACTGGTTAATAGATAAGCTACTTGCCTCAGGCGGCATTGGATTCATTTTGTAGAGAAGTAGACACAACGCATCATCTGTAGAGAGTTAGTGTATAAATAAGCTGGTAAGGAAGAAATCCAGACGTCAATGAGGAAATGCTGTATAATATTAATAATGGTAAGTTAAATGCTAGATGAAACTAGGCCGTGAGTGGGAGTTAACCAAGGAAACTGGGAAGTAGTAT

>s758_CH_10_2006.07
 AACTGCGCTGATTGGTCAGTGTTATGGTTCTTTTACGATGAGCAATATCAGGTACATCGGGTGGCAGCCAATTAATCTAACTGTAAAACTCCAGCCACGGCGTAGCTAGATATCCAGATTATAAGCGTAAAGATTAGCAGGCACAAACGCCATAGCACTCTGGGAATATAAGACTTAATAGTGTGGTGGGATAGAATGATCAGGCCGTAGGTTAAGAGTCTGTAATAACGGTATGCAAGTTGTGTAAAAGTCTACCAAAAACTGGAGAGAGATCCGGTTTTTCGAGTAAAGACAGGAAGTCCACCACGAATTGCAGCGGTATATGGTCTGGGGGAAAAAGGTAATATCGCAGTGGTGGGAAACATCAATAAAAATGGACTACTGGCTGACGATTATGGGAATGAACAATAGGAGCGAGTACAACCGACAGAGTAAATACTTGGGCAATTAGTATTCCAGCCAATTTGAACAAATTCATCGAGGAATAAAAATTGACCATGTCAAGAGGTAAACCACTAATATATGTGACTAAGACGTTCGCTTTGGGTAGCAAATAAAAGATCAGTGGACAGAAAAGGAGATTCTAAAACACAATAGAAAAAAGGAGTGTTGTAGGTCAAGGTGGACCAATTTAATGGTTACATGAGAAATCACGGATGGGAAGATCCTAGATGTGAGGTAAGTTGCTCAACGATAACAGTCCACTAAGGTTGTGACGTCAGTAATAGATTTATATTAACCGTACAGGAACGAGGAGCTCAAACGCATGGAACCCGACTGGTTAATAGATAAGCTACTTGCCTCAGGCGGCATTGGATTCATTTTGTAGAGAAGTAGACACAACGCATCATCTGTAGAGAGTTAGTGTATAAATAAGCTGGTAAGGAAGAAATCCAGACGTCAATGAGGAAATGCTGTATAATATTAATAATGGTAAGTTAAATGCTAGATGAAACTAGGTCGTGAGTGGGAGTTAACCAAGGAAACTGGGAAGTAGTAT

>s1052_CH_10_2007.93
 AACTGCGCTGATTGGTCAGTGTTATGGTTCTTTTACGATGAGCAATATCAGGTACATCGGGTGGCAGCCAATTAATCTAACTGTAAAACTCCAGCCACGGCGTGGCTAGATATCCAGATTATAAGCGTAAAGATTAGCAGGCACAAACGCCATAGCACTCTGGGAATATAAGACTTAATAGTGTGGTGGGATAGAACGATCAGGCCGTAGGTTAAGAGTCTGTAATAACGGTATGCAAGTTGTGTAAAAGTCTACCAAAAACTGGAGAGATATCCGGTTTTTCGAGTAAAGACAGGAAGTCCACCACGAATTGCAGCGGTATATGGTCTGGGGGAAAAAGGTAATATCGCAGCGGTGGGTAACATCAATAAAAATGGACTACTGGCTGACGATTATGGGAATGAACAATAGGAGCGAGTACAACCGACAGAGTAAATACTTGGGCAATTAGTATTCCAGCCAATTTGAACAAATTCATCGAGGAATAAAAATTGACCATGTCAAGAGGTAAACCACTAATATATGTGACTAAGACATTCGCTTTGGGTAGCAAATAATAGATCAGTGGACAGAAAAGGAGATTCTAAATCACAATAGAAAAAAGGAGTGTTGTAGATTAAGGTGGGCCAATTTAATGGTTACATGAGAAATCACGGACGGGAAGATTCTAGATGTGAGGTAAGTTGCTCAACGATAACAGTCCACTAAGGTTGTGACGTCAGTAATAGATTTATATTAACCGTACAGGAACGAGGAGCTCAAACGCATGGAACCCGACTGGTTAATAGATAAGCTACTTGCCTCAAGCGGCATTGGATTCATTTTGTAGAGAAATAGACACAGCGCATCATCTGTAGAGAGTTAGTGTATAAATAAGCTGGTAAGGAAGAAATCCAGACGTCAATGAGGAAATGCTGTATAATATTAATAATGGTAAGTTAAATGCTAGATGAAACTAGGCCGTGAGTGGGAGTTAACCAAGGAAACTGGGAAGTAGTAT

>s1122_CH_10_2007.9
 AACTGCGCTGATTGGTCAGTGTTATGGTTCTTTTACGATGAGCAATATCAGGTACATCGGGTGGCAGCCAATTAATCTAACTGTAAAACTCCAGCCACGGCGTGGCTAGATATCCAGATTATAAGCGTAAAGATTAGCAGGCACAAACGCCATAGCACTCTGGGAATATAAGACTTAATAGTGTGGTGGGATAGAACGATCAGGCCGTAGGTTAAGAGTCTGTAATAACGGTATGCAAGTTGTGTAAAAGTCTACCAAAAACTGGAGAGATATCCGGTTTTTCGAGTAAAGACAGGAAGTCCACCACGAATTGCAGCGGTATATGGTCTGGGGGAAAAAGGTAATATCGCAGCGGTGGGTAACATCAATAAAAATGGACTACTGGCTGACGATTATGGGAATGAACAATAGGAGCGAGTACAACCGACAGAGTAAATACTTGGGCAATTAGTATTCCAGCCAATTTGAACAAATTCATCGAGGAATAAAAATTGACCATGTCAAGAGGTAAACCACTAATATATGTGACTAAGACGTTCGCTTTGGGTAGCAAATAATAGCTCAGTGGACAGAAAAGGAGATTCTAAATCACAATAGAAAAAAGGAGTGTTGTAGATTAAGGTGGGCCAATTTAATGGTTACATGAGAAATCACGGACGGGAAGATTCTAGATGTGAGGTAAGTTGCTCAACGATAACAGTCCACTAAGGTTGTGACGTCAGTAATAGATTTATATTAACCGTACAGGAACGAGGAGCTCAAACGCATGGAACCCGACTGGTTAATAGATAAGCTACTTGCCTCAAGCGGCATTGGATTCATTTTGTAGAGAAATAGACACAACGCATCATCTGTAGAGAGTTAGTGTATAAATAAGCTGGTAAGGAAGAAATCCAGACGTCAATGAGGAAATGCTGTATAATATTAATAATGGTAAGTTAAATGCTAGATGAAACTAGGCCGTGAGTGGGAGTTAACCAAGGAAACTGGGAAGTAGTAT

>s1311_CH_10_2005.38
 AACTGCGCTGATTGGTCAGTGTTATGGTTCTTTTACGATGAGCAATATCAGGTACATCGGGTGGCAGCCAATTAATCTAACTGTAAAACTCCAGCCACGGCGTGGCTAGATATCCAGATTATAAGCGTAAAGATTAGCAGGCACAAACGCCATAGCACTCTGGGAATATAAGACTTAATAGTGTGGTGGGATAGAACGATCAGGCCGTAGGTTAAGAGTCTGTAATAACGGTATGCAAGTTGTGTAAAAGTCTACCAAAAACTGGAGAGATATCCGGTTTTTCGAGTAAAGACACGAAGTCCACCACGAATTGCAGCGGTATATGGTCTGGGGAAAAAAGGTGATATCGCAGTGGTGGGTAACATCAATAAAAATGGACTACTGGCTGACGATTATGGGAATGAACAATAGGAGCGAGTACAACCGACAGAGTAAATACTTGGGCAATTAGTATTCCACCCAATTTGAACAAATTCATCGAGGAATAAAAATTGACCATGTCAAGAGGTAAACCACTAATATATGTGACTAAGACGTTCGCTTTGGGTAGCAAATAAAAGATCAGTGGACAGAAAAGGAGATTCTAAAACACAATAGAAAAAAGGAGTGTTGTAGGTCAAGGTGGACCAATTTAATGGTTACATGAGAAATCACGGATGGGAAGATCCTAGATGTGAGGTAAGTTGCTCAACGATAACAGTCCACTAAGGTTGTGACGTCAGTAATAGATTTATATTAACCGTACAGGAACGAGGAGCTCAAACGCATGGAACCCAACTGGTTAATAGATAAGCTACTTGCCTCAAGCGGCATTGGATTCATTTTGTAGAGAAGGAGACACAACGCATCATCTGTAGAGAGTTAGTGTATAAATAAGCTGGTAAGGAAGAAATCCAGACGTCAATGAGGAAATGCTGTATAATATTAATAATGGTAAGTTAAATGCTAGATGAAACTAGGCCGTGAGTGGGAGTTAACCAAGGAAACTGGGAAGTAGTAT

>s1870_CH_10_2009.97
 AATTGCGCTGATTGGTCAGTGTTATGGTTCTTTTACGATGAGCAATATCAGGTACATCAGGTGGCAGGCAATTAATTTAACTGTAAAACTCCAGCCACGGCGTGGCTAGATATCCCGATTACAAGCGTAAAGATTCACAGGCACAAACGCCATAGCACTCTGGGAATATAAGGTTTAATAGTGTGGTGGGATAGAACGATCAGGCCGTAGGTTAAGAGTCTGTAATAACGGTATGCAAGTTGTGTAAAAATCTACCAAAAACTGGAGAGATATCCGGTTTTTCGAGTAAAGACAGGAAGTCCACGACCAATTGCAGCGGTAAATGGTCTGGGAGAGACAAGGAATATCGCAGTGGTGGGTAACATCAATAAAGATGGACTACTGGCTGACAATTATAGGAATGAACAATAGGAGCGAGTACAACCGACAGAGTAAATACTTGGGCAATTAGTATTCCAGCCAATTTGAACAAATTCATCGATGAATAAAAATTGACCATGTTCAGAGGTAAACCACTAATATATGTGACTAAGACGTTCGCTTTGGATAGCAAATAAAAGATCAGTGGACAGAAAAGGAGATTCTAGAACACAATAGAAAAAAGGAGTGTTGTAGGTCAAGGTGGACCAATTTAATGGTTACATGAGAAATCACGGATGAGAAGATCCTAGATGTGAGGTAAGTTGCTCAACGATAACAGTCCACTAAGGTTGTGACGTCAGTAATAGATTTATATTAATCGTACAGGAACGCGGAGCTCAAACGCATGGAACCCGACTAGTTAATAGATAAGCTAATTGCCTCAGGCGGCATTGGATTCATTTTGTAGAAAAGTAGACACAGCGCATCATCTGTAGAGAGTTAGTGTATAAATAAGCTGGTAAGGAAGAAATACAGACGTCAGTGAGGAAATGCTGTATAATATTAATAATGGTAAGTTAAATGTTAGATGAAACTAGGCCGTGAGTGGGAGTTAACCAAGGAAACTGGGAAGTAGTAT

>s1755_CH_10_2008.94
 AACTGCGCTGATTGGTCAGTGTTATGGTTCTTTTACGATGAGCAATATCGGGTACATCAGGTGGCAGCCAATTAATTTAACTGTAAAACTCCAGCCACGGCGTGGCTAGATATCCAGATTATAAGCGTAAAGATTAACAGGCACAAACGCCATAGCACTCTGGGAATATAAGACTTAATAGTGTGGTGGGATAGAACGATCAGGCCGTAGGTTAAGAGTCTGTAATAACGGTATGCAAGTTGTGTAGAAATCTACCAAAAACTGGAGAGATATCCGGTTTTTCGAGTAAAGACAGGAAGTCCACAACCAATTGCAGCGGTAGATGGTCTGGGAGAGACAAGTAATATCGCAGTGGTGGGTAACATCAATAAAGATGGACTACTGGCTGACAATTATGGGAATGAACAATAGGAGCGAGTACAACCGACAGAGTAAATACTTGGGCAATTGGTATTCCAGCCAATTTGAACAAATTCATCGATGAATAAAAATTGACCATGTTCAGAGGTAAACCACTAATATATGTGACTAAGACGTTCGCTTTGGATAGCAAATAAAAGATCAGTGGACAGAAAAGGAGATTCTAAAACACAATAGAAAAAAGGAGTGTTGTAGGTCAAGGAGGACCAATTTAATGGTTACATGAGAAATCACGGATGGGAAGATCCTAGATGTGAGGTAAGTTGCTCAACGATAACAGTCCACTAAGGTTGTGACGTCATTAATAGATTTATATTAATCGTACAGGAACGCGGAGCTCAAACGCATGGAACCCGACTAGTTAATAGATAAGCTACTTGCCTCAAGCGGCATTGGATTCATTTTGTGGAAAAGTAGACACAACGCATCATCTGTAGAGAGTTAGTGTATAAATAAGCTGGTAAGGAAGAAATACAGACGTCAGTGAGGAAATGCTGTATAATATTAATAATGGTAAGTTAAATGCTAGATGAAACTAGGACGTGAGTGGGAGTTAACCAAGGAAACTGGGAAGTAGTAT

>s4320_CH_10_2012.16
 AACTGCGCTGATTGGTCAGTGTTATGGTTCTTTTACGATGAGCAATATCGGGTACATCAGGTGGCAGCCAATTAATTTAACTGTAAAACTCCAGCCACGGCGTGGCTAGATATCCAGATTATAAGCGTAAAGATTAACAGACACAAACGCCATAGCACTCTGGGGATATAAGACTTAATAGTGTGGTGGGATAGAACGATCAGGCCGTAGGTTAAGAGTCTGTAATAACGGTATGCAAGTTGTGTAGAAATCTACCAAAAACTGGAGAGATATCCGGTTTTTCGAGTAAAGACAGGAAGTCCACAACCAATTGCAGCGGTAGATGGTCTGGGAGAAACAAGTAATATCGCAGTGGTGGGTAACATCAATAAAGATGGACTACTGGCTGACAATTATGGGAATGAACAATAGGAGCGAGTACAACCGACAGAGTAAATACTTGGGCAATTGGTATTCCAGGCAATTTGAACAAATTCATCGATGAATAAAAATTGACCATGTTCAGAGGTAAACCACTAATATATGTGACTAAGACGTTCGCTTTGGATAGCAAATAAAAGATCAGTGGACAGAAAAGGAGATTCTAAAACACAATAGAAAAAAGGAGTGTTGTAGGTCAAGGAGGACCAATTTAATGGTTACATGAGAAATCACGGATGGGAAGATCCTAGATGTGAGGTAAGTTGCTCAACGATAACAGTCCACTAAGGTTGTGACGTCATTAATAGATTTATATTAATCGTACAGGAACGCGGAGCTCAAACGCATGGAACCCGACTAGTTAATAGATAAGCTACTTGCCTCAAGCGGCATTGGATTCATTTTGTGGAAAAGTAGACACAACGCATCATCTGTAGAGAGTTAGTGTATAAATAAGCTGGTAAGGAAGAAATACAGACGTCAGTGAGGAAATGCTGTATAATATTAATAATGGTAAGTTAAATGCTAGATGAAACTAGGACGTGAGTGGGAGTTAACCAAGGAAACTGGGAAGTAGTAT

>s4321_CH_10_2012.19
 AACTGCGCTGATTGGTCAGTGTTATGGTTCTTTTACGATGAGCAATATCGGGTAAATCAGGTGGCAGCCAATTAATTTAACTGTAAAACTCCAGCCACGGCGTGGCTAGATATCCAGATTATAAGCGTAAAGATTAACAGACACAAACGCCATAGCACTCTGGGGATATAAGACTTAATAGTGTGGTGGGATAGAACGATCAGGCCGTAGGTTAAGAGTCTGTAATAACGGTATGCAAGTTGTGTAGAAATCTACCAAAAACTGGAGAGATATCCGGTTTTTCGAGTAAAGACAGGAAGTCCACAACCAATTGCAGCGGTAGATGGTCTGGGAGAAACAAGTAATATCGCAGTGGTGGGTAACATCAATAAAGATGGACTACTGGCTGACAATTATGGGAATGAACAATAGGAGCGAGTACAACCGACAGAGTAAATACTTGGGCAATTGGTATTCCAGGCAATTTGAACAAATTCATCGATGAATAAAAATTGACCATGTTCAGAGGTAAACCACTAATATATGTGACTAAGACGTTCGCTTTGGATAGCAAATAAAAGATCAGTGGACAGAAAAGGAGATTCTAAAACACAATAGAAAAAAGGAGTGTTGTAGGTCAAGGAGGACCAATTTAATGGTTACATGAGAAACCACGGATGGGAAGATCCTAGATGTGAGGTAAGTTGCTCAACGATAACAGTCCACTAAGGTTGTGACGTCATTAATAGATTTATATTAATCGTACAGGAACGCGGAGCTTAAACGCATGGAACCCGACTAGTTAATAGATAAGCTACTTGCCTCAAGCGGCATTGGATTCATTTTGTGGAAAAGTAGACACAACGCATCATCTGTAGAGAGTTAGTGTATAAATAAGCTGGTAAGGAAGAAATACAGACGTCAGTGAGGAAATGCTGTATAATATTAATAATGGTAAGTTAAATGCTAGATGAAACTAGGACGTGAGTGGGAGTTAACCAAGGAAACTGGGAAGTAGTAT

>s358_CH_10_2005.58
 AATTGCGCTGATTGGTCAGTGTTATGGTTCTTTTACGATGAGCAATATCAGGTACATCAGGTGGCAGCCAATTAATTTAACTGTAAAACTCCAGCCACGGCGTGGCTAGATATCCAGATTATAAGCGTAAAGATTAACAGGCACAAACGCCATAGCACTCTGGGAATATAAGACTTAATAGTGTGGTGGGATAGAACGATCAGGCCGTAGGTTAAGAGTCTGTAATAACGGTATGCAAGTTGTGTAAAAATCTACCAAAAACTGGAGAGATATCCGGTTTTTCGAGTAAAGACAGGAAGTCCACAACCAATTGCAGCGGTAGATGGTCTGGGAGAGACAAGTAATATCGCAGTGGTGGGTAACATCAATAAAGATGGACTACTGGCTGACAATTATGGGAATGAACAATAGGAGCGAGTACAACTGACAGAGTAAATACTTGGGCAATTAGTATTCCAGCCAATTTGAACAAATTCATCGACGAATAAAAATTGACCATGTTCAGAGGTAAACCACTAATATATGTGACTAAGACGTTCGCTTTGGATAGCAAATAAAAGATCAGTGGACAGAAAAGGAGATTCTAAAACACAATAGAAAAAAGGAGTGTTGTAGGTCAAGGTGGACCAATTTAATGGTTACATGAGAAATCACGGATGAGAAGATCCTAGATGTGAGGTAAGTTGCTCAACGATAACAGTCCACTAAGGTTGTGACGTCAGTAATGGATTTATATTAATCGTACAGGAACGCGGAGCTCAAACGCATGGAACCCGACTAGTTAATAGATAAGCTACTTGCCTCAAGCGGCATTGGATTCATTTTGTAGAAAAGTAGACACAACGCATCATCTGTAGAGGGTTAGTGTATAAATAAGCTGGTAAGGAAGAAATACAGACGTCAGTGAGGAAATGCTGTATAATATTAATAATGGTAAGTTAAATGCTAGATGAAACTAGGCCGTGAGTGGGAGTTAACCAAGGAAACTGGGAAGTAGTAT

>s1791_CH_10_2008.88
 AATTGCGCTGATTGGTCAGTGTTATGGTTCTTTTACGATGAGCAATATCAGGTACATCAGGTGGCAGCCAATTAATTTAACTGTAAAACTCCAGCCACGGCGTGGCTAGATATCCAGATTATAAGCGTAAAGATTAACAGGCACAAACGCCGTAGCACTCTGGGAATATAAGACTTAATAGTGTGGTGGGATAGAACGATCAGGCCGTAGGTTAAGAGTCTGTAATAACGGTATGCAAGTTGTGTAAAAATCTACCAAAAACTGGAGAGATATCCGGTTTTTCGAGTAAAGACAGGAAGTCCACAACCAATTGCAGCGGTAGATGGTCTGGAAGAGACAAGTAATATCGCAGCGGTGGGTAACATCAATAAAGATGGACTACTGGCTGACAATTATGGGAATGAACAATAGGAGCGAGTACAACTGACAGAGTAAATACTTGGGCAATTAGTATTCCAGCCAATTTGAACAAATTCATCGACGAATAAAAATTGACCATGTTCAGAGGTAAACCACTAATATATGTGACTAAGACGTTCGCTTTGGATAGCAAATAAAAGATCAGTGGACAGAAAAGGAGATTCCAAAACACACTAGAAAAAAGGAGTGTTGTAGGTCAAGGTGGACCAATTTAATGGTTACATGAGAAATCACGGATGAGAAGATCCTAGATGTGAGGTAAGTTGCTCAACGATAACAGTCCACTAAGGTTGTGACGTCAATAATAGATTTATATTAATCGTACAGGAACGCGGAGCTCAAACGCATGGAACCCGACTAGTTAATAGATAAGCTACTTGCCTCAAGCGGCATTGGATTCATTTTGTAGAAAAGTAGACACAACGCATCATCTGTAGAGGGTTAGTGTATAAATAAGCTGGTAGGGAAGAAATGCAGACGTCAGTGAGGAAATGCTGTATAATATTAATAATGGTAAGTTAAATGCTAGATGAAACTAGGCCGTGAGTGGGAGTTAACCAAGGAAACTGGGAAGTAGTAT

>s2690_CH_30_2005.66
 AACTGCGCTGATTGGTCAGTGTTATGGTTCTTTTACGATGAGCAATATCAGGTACATCGGGTGGCAGGCAATTAATTTAACTGTAAAACTCCAGCCACGGCGTGGCTAGATATCCAGATTATAAGCGTAAAGATTGGCAGGCACAAACGCCATAGCACTCTGGGAATATAAGACTTAATAGTGTGGTGGGATAGAACGATCGGGCCGTAGGTTAAGAGTCTGTAATAACGGTATGCAAGTTGTGTAGAAATCTACCAAAAACTGGAGAGATATCCGGTTTTTCGAGTAAAGACAGGAAGTCCACAACCAATTGCAGCGGTGTATGGTCTGGGAGAGACAGGTAATATCGCAGTGGTGGGTAACATTAATAAAAATGGACTACTGGCTGACGATTGTGGGAATGAACAATAGGAGCAAGTACAACCGACAGAGTAAATACTTGGGCAATTAGTATTCCAGCCAATTTGAACAAATTCATCGAGGAATAAAAATTGACCATGTCCAGAGGTAAACCACTAATATATGTGACTAAGACGTTCGTTTTGGATAGCAAATAAAAGATCAGTGGACAGAAAAGGAGATTCTAAGACACAATAGAAAAAAGGAGTGTTGTAGGTCAAGGTGGACCAATTTAATGGTTACATGAGAAATCGCGGATGAGAAGATCCTAGATCTGAGGTAAGTTGCTCAACGATAACAGTCCACTAAGGTTGTAACGTCAGTAATAGATTTATATTAATCGTACAGGAACGCGGAGCTCAAACGCATGGAACCCGACTAGTTAATAGATAAGCTACTTGCCTCAAGCGGCATTGGATTCATTTTGTAGAAAAGTAGACACAACGCATCATCTGTAGAGAGTTAGTGTATAAATAAGCTGGTAAGGAAGAAATACAGACGCCAATGAGGAAATGCTGTATAATATTAATAATGGTAAGTTAAATGCTAGATGAGACTAGGCCGTGAATGGGAGTTAACCAAGGAAACTGGGAAGTAGTAT

>s2718_CH_30_2007.42
 AACTGCGCTGATTGGTCAGTGTTATGGTTCTTTTACGATGAGCAATATCAAGTACATCGGGTGGCAGCCAATTAACTTAACTGTAAAACTCCAGCCACGGCGTGGCTAGATATCCAGATTATAAGCGTAAAGATTAGCAGGCACAAACGCCATAGCACTCTGGGAATATAAGATTTAATAGTGTGGTGGGATAGAACGATCGGGCCGTAGGTTAAGAGTCTGTAATAACGGTATGCAAATTATGTAGAAATCTACCAAAAACTGGAGAGATATCCGGTTTTTCGAGTAAAGACAGGAAGTCCACAACCAATTGCAGCGGTGTATGGTCTGGGAGAGACAGGTAATATCGCAGTGGTGGGTAACATTAATAAAAATGGACTACTGGCTGACGATTGTGGGAATGAACAATAGGAGCAAGTACAACCGACAGAGTAAATACTTGGGCAATTAGTATTCCAGCAAATTTGAACAAATTCATCGAGGAATAAAAATTGACCATGTCAAGAGGTAAACCACTAATATATGTGACTAAGACGTTCGTTTTGGTTAGCAAATAAGAGATCAGTGGACAGAAAAGGAGATTCTAAGACACAATAGAAAAAAGGAGTGTTGTAGGTCAAGGTGGACCAATTTAATGGTTACATGAGAAATCGCGGATGAGAAGATCCTAGATCTGAGGTAAGTTGCTCAACGATAACAGTCCACTAAGGTTGTAACGTCAGTAATAGATTTATATTAATCGTACAGGAACGCGGAGCTCAAACGCATGGAACCCAACTAGTTAATAGATAAGCTACTTGCCTCAAGCGGCATTGGATTCATTTTGTGGAAAAGTAGACACAACGCATCATCTGTAGAGAGTTAGTGTATAAATAAGCTGGTAAGGAAGAAATACAGACGCCGATGAGGAAATGCTGTATAATACTAATAATGGTAAGTTAAATGCTAGATGAGACTAGGCCGTGAGTGGGAGTTAACCAAGGAAACTGGGAAGTAGTAT

>s654_CH_10_1998.42
 AACTGCGCTGATTGGTCAGTGTTATGGTTCTTTTACGATGAGCAATATCAGGTACATCGGGTGGCAGCCAATTAATTTAACTGTAAAACTCCAGCCACGGCGTGGCTAGATATCCAGATTATAAGCGTAAAGATTAGCAGGCACAAACGCCCTAGCAATCTGGGAATATAAGACTTAATAGTGTGGTGGGATAGAACGATCAGGCCGTAGGTTAAGAGTCTGTAATAACGGTATGCAAGTTGTGTAAAAATCTACCAAAAACTGGAGAGATGTCCGGTTTCTCGAGTAAAGACAGGAAGTCCACAACCAATTGCAGCGGTATATGGTCTGGGAAAGACAGGTAATATCGTAGTGGTGGGTAACATTAATAAAAATGGACTACTGGCTGACGATTATAGGAATGAACAATAGGAACAAGTACAACTGACAGAGTAAATACTTGGGCAATTAGTATTCCAGCCAATTTGAACAAATTCATCGAGGAATAAAAATTGACCATGTCCAGAGGTAAACCACTAATATATGTGACTAAGACGTTCGTTTTGGATAGCAAATAAAAAATCAGTGGACAGAAAAGGAGATTCTAGAACACAATAGAAAAAAGGAGTGTTGTAGGTCAAGGTGGACCAATTTAATGGTTACATGAGAAATCACGGATGAGAAGATTCTAGATGTGAGGTAAGTTGCTCAACGATACCAGTCCACTAAGGTTGTGACGTCAGTAATAGATTTATGTTAAGCGTACAGGAACGCGGAGCTCAAACGCATGGAACCCGACTAGTTAACAGATAAGCTACTTGCCTCAAGCGGCATTGGATTCATTTTGTAGAAAAGTAGACACAACGCATCATCTGTAGAGAGTTGGTGTATAAACAAACTGGTAAGGAAGAAATACAGACGTCAATGAGGAAATGCTGTGTAATATTAATAATGGTAAGTTAAATGCTAGATGAGACTAGGCCGTGAGTGGGAGTTAACCAAGGAAACTGGGAAGTAGTAT

>s136_CH_10_1997.02
 AACTGCGCTGATTGGTCAGTGTTATGGTTCTTTTACGATGAGCAATATCAGGTATATCGGGTGGCAGCCAATTAATTTAACTGTAAAACTTCAGCCACGGCGTGGCTAGATAACCAGATTATAAGCGTAAAGATTAGCAGGCACGAACGCCATAGCACTCTGGGAATATAAGCCTTAATAGTGTGGTGGGATAGAACGATCAGGCCGTAGGTTAAGAGTCTGTAATAACTGTATGCAGGTTATGTAAAAATCTACCAAAAACTGGAGAGATATCTGGTTTTTCGAGTAAAGACAGGAAATCCACAACCAATTGCAGCGGTATATGGTCTGGGGGAGACAGGTAATATCGCAGTGGTGGGTAACATTAATAAAAATGGACTACTGGCTGACGATTATGAGGATGAACAATAGGAGCGAGTACAACTGACAGAGTAAATACTTGGGCAATTAGTATTCCAGCCAATTTGAACAAATTCATCGAGGAATAAAAATTGACCATGTCCAGAGGTAAACCACTAATATATGTGACTAAGACATTCGTTTTGGTTAGCAAATAAAAAATCAGTGGACAGAAAAGGAGATTCTAAAACACAATAGAAAAAAGGAGTGTTGTAGGTCAAGGTGGACCAATTTAATGGTTACATGAGAAATCACGGATGAGAAGATCCTAGATGTGAGGTAAGTTGCTCAACGATACCAGTCCACTAAGGTTGTGACGTCAGTAATAGATTTATATTAATCGTACAGGAACGCGGAGCTCAAACGCATGGAACCCGACTAGTTAGTAGATAAGCTACTTGCCTCAAGCGGCATTGGATTCATTTTGTAGAAAAGTAGACACAACGCATCATCTGTAGAGAGTTGGTGTATAAACAAGCTGGTAAGGAAGAAATACAGACGTCACTGAGGAAATGCTGTATAATATTAATAATGGTAAGTTAAATGCTAGATGAGACTAGGCCGTGAGTGGGAGTTAACCAAGTAAACTGGGAAGTAGTAT

>s2534_CH_30_1996.33
 AACTGCGCTGATTGGTCAGTGTTATGGTTCTTTTACGATGAGCAATATCAGGTACATCGGGTGGCAGCCAATTAATTTAACTGTAAAACTCCAGCCACGGCGTGGCTAGATATCCAGATTATAAGCGTAAAGATTGACAGGCACAAACGCCATAGCACTCTGGGAATATAAGACTTAATAGTGTGGTGGGATAGAACGATCAGGCCGTAGGTTAAGAGTCTGTAATAACGGTATGCAAGTTGTGTAAAAATCTACCAAAAACTGGAGAGATATCCGGTTTTTTGAGTAAAGACAGGAAGTCCACAACCAATTGCAGCGGTATATGGTCTGGGAGAGACAGGTAATATCGAAGTGGTGGGTAACATTAATAAAAATGGACTACTGGCTGACGATTATGGGAATGAACAATAGGAGCGAGTACAACTGACAGAGTAAATACTTGGGCAATTAGTATTCCAGCCAATTTGAACAAATTCATCGAGGAATAAAAATTGACCATGTCCAGAGGTAAACCACTAATATATGTGACTAAGACGTTCGTTTTGGATAGCAAATAAAAAATCAGTGGACAGAAAAGGAGATTCTACAACACAATAGAAAAAAGGAGTGTTGTAGGTCAAGGTGGACCAATTTAATGGTTACATGAGAAATCACGGATGAGAAGATCCTAGATGTGAGGTAAGTTGCTCAACGATACCAGTCCACTAAGGTTGTGACGTCAGTAATAGATTTATATTAATCGTACAGGAACGCGGAGCTCAAACGCATGGAACCCGACTAGTTAATAGATAAGCTACTTGCCTCAAGCGGCATTGGATTCATTTTGTAGAAAAGTAGACACAACGCATCATCTGTAGAGAGTTGGTGTATAAACAAACTGGTAAGGAAGAAATACAGACGTCAATGAGGAAATGCTGTATAATATTAATAATGGTAAGTTAAATGCTAGATGAGACTAGGCCGTGAGTGGGAGTTAACCAAGGAAACTGGGAAGTAGTAT

>s221_CH_10_1996.41
 AACTGCGCTGATTGGTCAGTGTTATGGTTCTTTTACGATGAGCAATATCAGGTACATCGGGTGGCGGCCAATTAATTTAACTGTAAAACTCCAGCCACGGCGTGGCTAGATATCCAGATTATAAGCGTAAAGATTAGCAGGCACAAACGCCATAGCACTCTGGGAATATAAGACTTAATAGTGTGGTGGGATAGAACGATCAGGCCGTAGGTTGAGAGTCTGTAATAACGGTATGCAAGTTGTGTAAAAATCTACCAAAGACTGGAGAGATATCCGGTTTTTCGAGTAAAGACAGGAAGTCCACAACCAATTGCAACGGTATATGGTCTGGGAGAGACAGGTAATATCGCAGTGGTGGGTAACATTAATAAATATGGACTACTGGCTGACGATTATGGGAATGAATAATAGGAGCGAGTACAACTGACAGAGTAAATACTTGGGCAATTAGTATTCCAGCCAATTTGAACAAATTCATCGAGGAATAAAAATTGACCATGTTCAGAGGTAAACGACTAATATATGTGACTAAGACGTTCGTTTTGGATAGCAAATAAAAAATCAGTGGACAGAAAAGGAGATTCTAGAACACAATAGAAAAAAAGAGTGTTGTAGGTCAAGGTGGACCAATTTAATGGTTACATGAGAAATCACGGATGAGAAGATCCTAGATGTGAGGTAAGATGCTCAACGATATCAGTCCACTAAGGTTGTGACGTCAGTAATAGATTTATATTAATCGTACGGGAACGCGGAGCTCAAACGCATGGAACCCGACTAGTTAATAGATAAGCTACTTGCCTCAAGCGGCATTGGATTCATTTTGTAGAAAAGTAGACACAACGCATCATCTGTAGAGAGTTGGTGTATAAACAAGCTGGTAAGGAAGAAATACAGACGTCAATGAGGAAATGCTGTATAATATTAATAATGGTAAGTTAAATGCTAGATGAGACTAGGCCGTGAGTGGGAGTTAACCAAGGAAACTGGGAAGTAGTAT

>s519_CH_10_1996.22
 AACTGCGCTGATTGGTCAGTGTTATGGTTCTTTTACGATGAACAATATCAGGTACATCGGGTGGCAGCCAATTAATTTAACTGTAAAACTCCAGCCACGGCGTGGCTAGATATCCAGATTATAAGCGTAAAGATTAGCAGGCACAAACGCCATAGCACTCTGGGAATATAAGGCTTAATAGTGTGGTGGGATAGAACGATCAGGCCGTAGGTTAAGAGTCTGTAATAACGGTATGCAAATTGTGTAAAAATCTACCAAAAACTGGAGAGATATCCGGTTTTTTGAGTAAAGACAGGAAATCCACAACCAATTGCAGCGGTATATGGTCTGGGAGAGACAGGTAATATCGCAGTGGTGGGTAACATTAATAAATATGGACTGCTGGCTGACGATTATGGGAATGAACAATAGGAGCGAGTACAACTGACAGAGTAAATACTTGGGCAATTAGTATTCCAACCAATTTGAGCAAATTCATCGAGGAATAAAAATTGACCATGTCCAGGGGTAAACCACTAATATATGTGACTAAGACGTTCGTTTTGGATAGCAAATAAAAAATCAGTGGACAGAAAAGGAGATTCTAAAACACAATAGAAAAAAGGAGTGTTGTAGCTCAAGGTGGACCAATTTAATGGTTACATGAGAAATCACGGATGAGAAGATCCTAGATGTGAGGTAAGTTGCTCAACGATACCAGTCCACTAAGGTTGTGGCGTCAGTAATAGATTTATATTAATCGTACAGGAACGCGGAGCTCAAACGCATGGAACACAACTGGTTAATAGATAAGCTACTTGCCTCAAGCGGCATTGGATTCATTTTGTAGAAAAGTAGACACAGCGCATCATCTGTAGAGAGTCGGTGTATAAACAAGCTGGTAAGGAAGAAATACAGACGTCCATGAGGAAATGCTGTATAATAATAATAATGGTAAGTTAAATGCTAGATGAGACTAGGCCGTGAGTGGGAGTTAACCAAAGAAACTGGGAAGTAGTAT

>s460_CH_10_2002.91
 AACTGCGCTGATTGGTCAGTGTTATGGTTCTTTTACGATGACCAATATCAGGTACATCGGGTGGCAGCCAATTAATATAACTGTAAAACTCCAGCCACGGCGTGGCTAGATATCCAGATTATAAGCGTAAAGATTAGCAGGCACAAACGCCATAACACTCTGGGAATATAAGACTTAATAGTGTGGTGGGATAGAACGATCAGGCCGTAGGTTAAGAGTCTGTAATAACAGTACGCAAGTTGTGTAAAAATCTACCAAAAACTGGAGAGATATCCGGTTTTTTGAGTAAAGACAGGAAATCCACAACCAATTGCAGCGGTATATGGTCTGGGAGAGACAGGTAATATCGGAGTGGTGGGTAACATTAATAAATATGGACTACTGGCTGACGATTATAGGTATGAACAATAGGAGCGAGTACAGCTGACTGAGTAAATACTTGGGCAATTGGTATTCCAACCAATTTGAACAAATTCATCGAGGAATAAAAATTGACCATGTCCAGAGGTAAACCACTAATATATGTGACTAAGACATTCGTTTTGGATAGCAAATAAGAAATCAGTGGACAGAAAAGGAGATTCTAAAACACAATAGAAAAAAGGAGTGTTGTAGGTCAAGGTGGACCAATTTAATGGTTACATGAGAAATCACGGATGAGAAGATCCTAGATGTGAGGTAAGTTGCTCAACGATACCAGTCCACTAAGGTTGTGACGTCAATAATAGATTTATATTAATCGTACAGGAACGCGGAGCTCAAACGCATGGAACCCAACTAGTTAATAGATAAGCTACTTGCCTCAGACGGCATTGGATTCATTTTGTAGAAAAGTAGACACAACGCATCATATGTAGAGAGTTGGTGTATAAACAAACTGGTAAGGAAGAAGTACAGACGTCCATGAGGAAATGCTGTATAATAATAATAATGGTAAGTTAAATGCTAGATGAGACTAGGCCGTGAGTGGGAGTTAACCAAGGAAACTGGGAAATAGTAT

>s1424_CH_10_2004.23
 AATTGCGCTGATTGGTCAGTGTTATGGCTCTTTTACGATGAGCAATATCAGGTACATCGGGTGGCAGCCAATTAATTTAACTGTAAAACTCCAGCCACGGCGTGGCTAGATATCCAGATTATAAGCGTAAAGATTAACAGGCACAAGCGCCATAGCACTCTGGGAATATATGGATTAATAGTGTGGTGCGATAGAAGGATTAGGCCGTAGGTTAAGAGTCTATAATAACGGTATGCAAGTTGTGTAAAAATCTACCAAAAACTGGAGAGATAACCGGTTTTTCGAGTAAAGACAGGAAATCCACAACCAATTGCAGCGGTATATGGTCTGGGAGAGACAGGTAATATCGCAGTGGTGGGTAACATTAATAAACATGGACTACTGGCTGACGATTATAAGGATGAACAATAGGAGCGAGTACAACTGACAGAGTAAATACTTGGGCAATTCGTATTCCAGCCAATTTGAACAAATTCATCGAAGAATAAAAATTGACCATGTCCAGAGGTAAACCACTAATATATGTGACTAAGACATTCGGTTTGGATAGCAACTAAAAAATCAGTGGACAGAAAAGGAGATTCTAAAACACAGTAGAAAAAAGGAGTGTTGTAGGTCAAGGTGGACCAATTTAATGGTTACATGAGAAATCACGGATGAGAAGATCCTAGATGTGAGGTAAGTTGCTCAACGATACCAGTCCACTAAGGTTGTGACGTCAATAATAGATTTATATTAATCGTACAGGAACGGGGAGCTCAAACGCATGGAACTCGACTGGTTGATAGATAAGCTACTTGCCTCAAGCGGCATTGGATTCATTTTGTAGAAAAGTAGGCACACCGCATCATCTGGAGAGAGTTGGTGTATAAACAAGCTGGTAAGGAAGAAATACAGACGTCAAAGAGGAAATGCTGTATAATAATAATAATGGTAAGTTAAATGATAGATGAAACTAGGCCGTGAGTGGGAGTTAACCAAGGAAACTGGGAAGTAGTAT

>s4354_CH_10_2013.9
 AACTGCGCTGATTGTTCAGTGTTATGGTTCTTTTGCGATGACCAATATCAGGTACATCGGGTGGCGGTCAATTAATTTAACTGTAAAACTCCAGCCACGGCGTGGCTAGATATCCAGATTATAAGCGTAAAGATTAGCAGGCACAAACGCCATAGCACTCTGGGAATATAAGGCTTAATAGTGTGGTGCGATAGAAAGATTAGGCCGTAGGTTGAAAGTCTATAGTAACAGTATGCAAGTTGTGTAGAAATCTACCAAAAACTGGAGAGATATTCGGTTTTTCGAGTAAAGACAGGAAATCCACAACCAATTGCAGCGGTATATGGTCTGGGAGGAACAGATAATATCGCAGTGGTGGGTAACATTAATAAATATGGACTACTGGCTAACAATTATAAGAGTGAACAGTAAGAGCAAGTACAACTGACAGAGTAAATGCTTGGGCAATTGGTATTCCAGCTAATTTGAACAAATTCATCGAAGAATAAAAATTGACCATGTCCAGAGGTAAACTACTAATATATGTGACTAAGACGTTCGTTTTGGATAGCAAATAAAAAGTAAGTGGGCAGAAAAGGAGATTCCAAAACACAATAGAAAAAAGGAGTGTTGTAGGTCAAGGTGGACCAATTTAATGGTTACATGAGAAGTCACGGATGGGAAGATCCTAGATGTGAGGTAAGTTGCTCAACGATATCAGTCCACTAGGGTTGTAACGTCAGTAATAGATTCATATTAATCGTATAGGAACGCGGAGCTCAAACGCATGGAACCCGACTAGTTAATAGATAAGCTACTTGCCTAAAGCGGCATTGGATTCATTTTGTAGAAAAGTAGACACAACGCATCATCTGTAGAGGGTAGGTGTATAAACGAGCTGATAAGGAAAAAATACAGACGTCAATGAGGAAATGCTGTATAATAATAATAATGGTAAGTTAAATGATAGATGAGACTAGGCCGTGAGTGGGAGTTAACCAAGGAAACTGGGAAGTAGTAT

>s474_CH_10_1995.6
 AACTGCGCTGATTGATCAGTGTTATGGTTCTTTTACGATGAACAATATCAGGTACATCGGGTGGCGGCCAATTAATTTAACTGTAAAACTCCAGCCACGGCGTGGCTAGATATCCAGATTATAAGCGTAAAGATTAGCAGGCACAAACGCCATAGCACTCTGGGAATATAAGGCTTAATAGTGTGGTGCGATAGAAAGATTAGGCCGTAGGTTAAAAGTCTATAGTAACAGTATGCAAGTTGTGTAAAAATCTACCAAAAACTGGAGAGATATCCGGTTTTTCGAGTAAAGACAGGAAATCCACAACCAATTGCAGCGGTATATGGTCTGGGAGGGACAGATAATATCGCAGTGGTGGGTAACATTAATAAATATGGACTACTGGCTGACAATTATGAGAATGAACAATAGGAGCAAGTACAACTGACAGAGTAAATGCTTGGGCAATTAGTATTCCAGCCAATTTGAACAAATTCATCGAAGAATAAAAATTGACCATGTCTAGAGGTAAACTACTAATATATGTGACTAAGACGTTCGTTTTGGGTAGCAAATAAAAAATAAGTGGACAGAAAAGGAGATTCCAAAACACAATAGAAAAAAGGAGTGTTGTAGGTCAAGGTGGACCAATTTAATGGTTACATGAGAAATCACGGATGAGAAGATCCTAGATGTGAGGTAAGTTGCTCAACGATATCAGTCCACTAAGGTTGTGACGTCAGTAATAGATTCATATTAATCGTACAGGAACGCGGAGCTCAAACGCATGGAACCCGACTAGTTAATAGATAAGCTACTTGCCTCAAGCGGCATTGGATTCATTTTGTAGAAAAATAGACACAACGCATCATCTGTAGAGGGTTGGTGTATAAACAAGCTGGTAAGGAAGAAATACAGACGTCAATGAGGAAATGCTGTATAATAATAATAATGGTAAGTTAAATGATAGATGAGACTAGGCCGTGAGTGGGAGTTAACCAAGGAAACTGGGAAGTAGTAT

>s408_CH_10_1995.68
 AACTGCGCTGACTGGTCAGTGTTATGGTTCTTTTACGATGAACAATATCAGGTACATCGGGTGGCAGCCAATTAATTTAACTGTAAAACTCCAGCCACGGCGTGGCTAGATATCCAGATTATAAGCGTAAAGATTAGCAGACACAAACGCCATAGCACTCTGGGAATATAAGGCTTAATAGTGTGGTGCGATAGAAAGATTAGGCCGTAGGTTAAAAGTCTATAGTAACAGTATGCAAGTTGTGTAAAAATCTACCAAAAACTGGAGAGATATCCGGTTTTTCGAGTAAAGACAGGAAATCCACAACCAATTGCAGCGGTATATGGTCTGGGAGGGACAGGTAATATCGCAGTGGTGGGTAACATCAATAAATATGGACTACTGGCTGACAATTATGAGAATGAACAATAGGAGCAAGTACAACTGACAGAGTAAATGCTTGGGCAATTAATATTCCAGCCAATTTGAACAAATTCATCGAAGAATAAAAATTGACCATGTCTAGAGGTAAACTACTAATATATGTGACTAAGACGTTCGTTTTGGATAGCAAATAAAAAATAAGTGGACAGAAAAGGAGATTCTAAAACACAATAGAAAAAAGGAGTGTTGTAGGTCAAGGTGGACCAATTTAATGGTTACATGAGAAATCACGGATGAGAAGATCCTAGATGTGAGGTAAGTTGCTCAACGATATCAGTCCACTAAGGTTGTGACGTCAGTAATAGATTCATATTAATCGTACAGGAACGCGGAGCTCAAACGCATGGAACCCGACTAGTTAATAGATAAGCTACTTGCCTCAAGCGGCATTGGATTCATTTTGTAGAAAAATAGACACAACGCATCATCTGTAGAGGGTTGGTGTATAAACAAGCTGGTAAGGAAGAAATATAGACGTCAATGAGGAAATGCTGTATAATAATAATAATGGTAAGTTAAATGATAGATGAGACTAGGCCGTGAGTGGGAGTTAACCAAGGAAACTGGGAAGTAGTAT

>s551_CH_10_1997.61
 AACTGCGCTGACTGGTCAGTGTTATGGTTCTTTTACGATGAACAATATCAGGTACATCGGGTGGCAGCCAATTAATTTAACTGTAAAACTCCAGCCACGGCGTGGCTAGATATCCAGATTATAAGCGTAAAGATTAGCAGACACAAACGCCATAGCACTCTGGGAATATAAGGCTTAATAGTGTGGTGCGATAGAAAGATTAGGCCGTAGGTTAAAAGTCTATAGTAACAGTATGCAAGTTATGTAAAAATCTACCAAAAACTGGAGAGATATCCGGTTTTTCGAGTAAAGACAGGAAATCCACAACCAATTGCAGCGGTATATGGTCTGGGAGGGACAGGTAATATCGCAGTGGTGGGTAACATTAATAAATATGGACTACTGGCTGACAATTATGAGAATGAACAATAGGAGCAAGTACAACTGACAGAGTAAATGCTTGGGCAATTAATATTCCAGCCAATTTGAACAAATTCATCGAAGAATAAAAATTGACCATGTCTAGAGGTAAACTACTAATATATGTGACTAAGACGTTCGTTTTGGATAGCAAATAAAAAATAAGTGGACAGAAAAGGAGATTCTAAAACACAATAGAAAAAAGGAGTGTTGTAGGTCAAGGTGGACCAATTTAATGGTTACATGAGAAATCACGGATGAGAAGATCCTAGATGTGAGGTAAGTTGCTCAACGATATCAGTCCACTAAGGTTGTGACGTCAGTAATAGATTCATATTAATCGTACAGGAACGCGGAGCTCAAACGCATGGAACCCGACTAGTTAATAGATAAGCTACTTGCCTCAAGCGGCATTGGATTCATTTTGTAGAAAAATAGACACAACGCATCATCTGTAGAGGGTTGGTGTATAAACAAGCTGGTAAGGAAGAAATACAGACATCAATGAGGAAATGCTGTATAATAATAATAATGGTAAGTTAAATGATAGATGAGACTAGGCCGTGAGTGGGAGTTAACCAAGGAAACTGGGAAGTAGTAT

>s1254_CH_10_1999.82
 AACTGCGCTGATTGGTCAGTGTTATGGTTCTTTTACGATGAACAATATCAGGTACATCGGGTGGCAGCCAATTAATTTAACTGTAAAACTCCAGCCACGGCGTAGCTAGATATCCAGATTATAAGCGTAAAGATTAGCAGGCACAAACGCCATAGCACTCTGGGAATATAAGGCTTAATAGTGTGGTGCGATAGAAAGATTAGGCCGTAGGTTAAAAGTCTATAGTAACGGTATGCAAGTTGTGTAAAAATCTACCAAAAACTGGAGAGATATCCGGTTTTTCGAGTAAAGACAGGAAATCCACAACCAATTGCAGCGGTGTATGGTCTGGGAGGGATAGGTAATATCGCAGTGGTGGGTAACATTAATAAATATGGACTACTGGCTGACGATTATGAGAATGAACAATAGGAGCGAGTACAACTGACAGAGTAAATGCTTGGGCAATTAATATTCCAGGTAATTTGAACAAATTCATCGAAGAATAAAAATTGACCATGTCCAGAGGTAAACTACTAATATATGTGACTAAGACGTTCGTTTTGGGTAGCAAATAAAAAATCAGTGGACAGAAAAGGAGATTCTAAAACACAATAGAAAAAAGGAGTGTTGTAGGTCAAGGTGGACCAATTTAATGGTTACATGAGAAATCACGGATGAGAAGATCCTAGATGTGAGGTAAGTTGCTCAACGATATCAGTCCACTAAGGTTGTGACGTCAGTAATAGATTCATATTAATCGTACAGGAACGCGGAGCTCAAACGCATGGAACCCGACTAGTTAATAGATAAGCTACTTGCCTAAGGCGGCATTGGATTCATTTTGTAGAAAAGTAGACACAACGCATCATCTGTAGAGGGTTGGTGTGTAAACAAACTGGTAAGGAAAAAATACAGACGTCAATGAGGAAATGCTGTGTAATAATAATAATGGTAAGTTAAATGATAGATGAGACTAGGCCGTGAGTGGGAGTTAACCAAGGAAACTGGGAAGTAGTAT

>s1505_CH_10_2004.87
 AACTGCGCTGATTGGTCAGTGTTATGGTTCTTTTACGATGAACAATATCAGGTACATCGGGTGGCAGCCAATTAATTTAACTGTAAAACTCCAGCCACGGCGTAGCTAGATATCCAGATTATAAGCGTAAAGATTAGCAGGCACAAACGCCATAGCACTCTGGGAATATAAGGCTTAATAGTGTGGTGCGATAGAAAGATTAGGCCGTAGGTTAAAAGTCTATAGTAACGGTATGCGAGTTGTGTAAAAATCTACCAAAAACTGGAGAGATATCCGGTTTTTCGAGTAAAGACAGGAAATCCACAACCAATTGCAGCGGTGTATGGTCTGGGAGGGATAGGTAATATCGCAGTGGTGGGTAACATTAATAAATATGGACTACTGGCTGACGATTATGAGAATGAACAGTAGGAGCGAGTACAACTGACAGAGTAAATGCTTGGGCAATTAATATTCCAGGTAATTTGAACAAATTCATCGAAGAATAAAAATTGACCATGTCCAGAGGTAAACTACTAATATATGTGACTAAGACATTCGTTTTGGGTAGCAAATAAAAAATCAGTGGACAGAAAAGGAGATTCTAAAACACAATAGAAAAAAGGAGTGTTGTAGGTCAAGGTGGGCCAATTTAATGGTTACATGAGAAATCACGGATGAGAAGATCCTAGATGTGAGGTAAGTTGCTCAACGATATCAGTCCACTAAGGTTGTGACGTCAGTAATAGATTCATATTAAACGTACAGGAACGCGGAGCTCAAACGCATGGAACCCGACTAGTTAATAGATAAGCTACTTGCCTAAGGCGGCATTGGATTCATTTTGTGGAAAAGTAGGCACAGCGCATCATCTGTAGAGGGTTGGTGTGTAAACAAACTGGTAAGGAAAAAATACAGACGTCAATGAGGAAATGCTGTATGATAATAATAATGGTAAGTTAAATGATAGATGAGACTAGGCCGTGAGTGGGAGTTAACCAAGGAAACTGGGAAGTAGTAT

>s1253_CH_10_1999.8
 AACTGCGCTGATTGGTCAGTGTTATGGTTCTTTTACGATGAACAATATCAGGTACATCGGGTGGCAGTCAATTAATTTAACTGTAAAACTCCAGCCACGGCGTAGCTAGATATCCAGATTATAAGCGTAAAGATTAGCAAGCACAGACGCCATAGCACTCTGGGAATATAAGGCTTAATAGTGTGATGCGATAGAAAGATTAGGCCGTAGGTTAAAAGTCTATAGTAACGGTATGCAAGTTGTGTAAAAATCTACCAAAAACTGGAGAGATAGCCGGTTTTTCGAGTAAAGACAGGAAATCCGCAACAAATTGCAGCGGTGTATGGTCTGGGAGGGACAGGTAATATCGCAGTGGTGGGTAACATTAATAAATATGGACTACTGGCTGACGATTATGAGAATGAACAATAGGAGCGAGTACAACTGACAGAGTAAATGCTTGGGCAATTAGTATTCCAGCCAATTTGAACAAATTCATCGAAGAATAAAAATTGACCATGTCCAGGGGTAAACTACTAATATATGTGACTAAGACGTTCGTTTTGGATAGCAAATAAAAAATCAGTGGGCAGAAAAGGAGATTCTAAAACACAATAGAAAAAAGGAGTGTTGTAGATCAAGGTGGACCAATTTAATGGTTACATGAGAAATCACGGATGAGAAGATCCTAGATGTGAGGTAAGTTGCTCAACGATATCGGTCCACTAAGGTTGTGACGTCAGTAATAGATTCATATTAATCGTACAGGAACGCGGAGCTCAAACGCATGGAACCCGACTAGTTAATAGATAAGCTACTTGCCTCAGGCGGCATTGGATTCATTTTGTAGAAAAGTAGACACAACGCATCATTTGTAGAGGGTTGGTGTGTAAACAAGCTGGTAAGGAAGAAGTACAGACGTCAATGAGGAAATGCTGTATAATAATAATAATGGTAAGTTAAATGATAGATGAGACTAGGCCGTGAGTGGGAGTTAACCAAGGAAACTGGGAAGTAGTAT

>s1404_CH_10_2002.35
 AACTGCGCTGATTGGTCAGTGTTATGGTTCTTTTACGATGAACAATATCAGGTACATCGGGTGGCAGTCAATTAATTTAACTGTAAAACTCCAGCCACGGCGTAGCTAGATATCCAGATTATAAGCGTAAAAATTAGCAGGCACAGACGCCATAGCACTCTGGGAATATAAGGCCTAATAGTGTGGTGCGATAGAAAGATTAGGCCGTAGGTTAAAAGTCTATAGTAACGGTATGCAAATTGTGTAAAAATCTACCAAAAACTGGAGAGATATCCGGTTTTTCGAGTAAAGACAAGAAATCCACAACAGATTGCAGCGGTGTATGGTCTGGGAGGGACAGATAATATCGCAGTGGTGGGTAACATTAATAAATATGGACTACTGGCTGACGATTATAAGAATGAACAATAGGAGCGAGTACAACTGACCGAGTAAATGCTTGGGCAATTAGTATTCCAGCCAATTTGAACAAATTCATCGAGGAATAAAAATTGACCATGTCCAGAGGTAAACTACTAATATATGTGACTAAGACGTTCGCTTTGGATAGCAAATAAAAAATCAGTGGACAGAAAAGGAGATTCTAAAACACAATAGAAAAAAGGAGTGTTGTAGATCAAGGTGGACCAATTTAATGGTTACATGAGAAATCACGGATGAGAAGATCCTAGATGTGAGGTAAGTTGCTCAACGATATCAGTCCACTAAGGTTGTGACGTCAGGAATAGATTCATATTAACCGTACAGGAACGCGGAGCTCAAACGCATGGAACCCGACTAGTTAATAGATAAGCTACTTGCCTCAGGCGGCATTGGATTCATTTTGTAGAAAAGTAGGCACAACGCATCATCTGTAGAGGGTTGGTGTATAAACAAGCTGGTAAGGAAGAAATACAGACGTCAATGAGGAAATGCTGTATAATAATAATAATGGTAAGTTAAATGGTAGATGAGACTAGGCCGTGAGTGGGAGTTAACCAAGGAAACTGGGAAGTAGTAT

>s154_CH_10_2000.41
 AACTGCGCTGATTGGTCAGTGTTATGGTTCTCTTACGATGAGCAATATCAGGTACATCGGGTGGCAGCCAATTAATTTAACTGTAAAACTCCAGCCACGGCGTGGCTAGATATCCAGATTATAAGCGTAAAGATTAGCAGGCACAAACGCCATAGCACGCTGGGAATATAAGGCTTAATAGTGTGGTGCGATAGAACGATTGGGCCGTAGGTTAACAGTCTATAATAACGGTATGCAAGTTGTGTAAAAATCTACCAAAAACTGGAGAGATATCCGGTTTTCCGAGTAAAGACAGGAAATCCACAACCAATTGCAACGGTATATGGTCTGGAAGAGATAGGTAATATCGCAGTGGTGGGTAACATTAATAAACATGGACTACTGGCTGACGATTATGAGAATGAACAATAGGAGCAAGTACAACTGACAGAGTAAATACTTGGGCAATTAGTATTCCAGCCAATTTGAACAAATTCATCGAGGAATAAAAATTGACCATGTCCAGAGGTAAACTACTAATATATGTGACTAAGACGTTCGTTTTGGATAGCAAATAAAAAATCAGTGGACAGAAAAGGAGATTCTAAAACACATTAGAAAAAAGGAGTGTTGTAGGTCAAGGTGGACCAATTTAATGGTTACATGAGAAATCACGGATGAGAAGATCCTAGATGTGAGGTAAGTTGCTCAACGATATCAGTCCACTAAGGTTGTGACGTCAGTAATAGATTTATATTAATCGTACAGGAACGCGGAGCTCAAACGCATGGAACCCGACTAGTTCATAGATAAGCTACTTGCCTAAAGCGGCATTGGATTCATTTTGTAGAAAAGTAGACACAACGCATCATCTGTAGAGGGTTGGTGTATAAACAAGCTGGTAAGGAAGAAATACAGACGTCAATGAGGAAATGCTGTGTAATAATAATAATGGTAAGTTAAATGATAGATGAGACTAGGCCGTGAGTGGGAGTTAACCAAGGAAACTGGGAAGTAGTAT

>s249_CH_10_2005.2
 AACTGCGCTGATTGGTCAGTGTTATGGTTCTTTTACGATGAGCAATATCAGGTACATCGGGTGGCAACCAATTAATTTAACTGTAAAACTCCAGCCACGGCGTGGCTAGATACCCAGATTATAAGCGTAAAGATTGACAGGCACAAACGCCATAGCACTCTGGGAATATAAGGCTTAATAGTGTGATGCGGTAGAACGATTAGGCCGTAGGTTAAGAGTCTATAATAACGGTATGCAAGTTGTGTAAAAATCTACCAAAAACTGGAGAGATACCCGGTTTTTCGAGTAAAGACAGGAAATCCACAACCAATTGCAGCGGTGTATGGTCTGGAAGAAACAGGTGATATCGCAGTGGTGGGTAACATTAATAAATATGGACTACTGGCTGACGATTATGGGAATGAACAATAGGAGCGAGTACAACTGACAGAGTAAATACTTGGGCAATTAGTATTCCAGCCAATCTGAACAAATTCATCGAGGAATAAAAATTGACCATGTCCAGAGGTAAACCACTAATATATGTGACTAAGACGTTCGTTTTGGATAGCAAATAAAAAATCAGTGGACAGAAAAGGAGATTCTAAAACACAGTAGAAAAAAGGAGTGTTGTAGGTCAAGGGGGACCAATTTAATGGTTACATGGGAAATCACGGATGAGAAGATCCTAGATGTGAGGTAAGTTGCTCAACGATACCAGTCCACTAAGATTGTGACGTCAGTAATAGATTTATATTAATCGTACAGGAACGCGGAGCTCAAACGCATGGAACCCGACTAGTTGATAGATAAGCTACTTGCCTCAGGCGGCATTGGATTCATTTTGTAGAAAAGTAGACACAGCGCATCATCTGTAGAGAGTTAGTGTATAAACAAGCTGGTAAGGAAGAAATACAGAAGTCAATGAGGAAATGCTGTATAATAATAATAATGGTAAGTTAAATGATAGATGAGACTAGGCCGTGAGTGGGAGTTAACCAAGGAAACTGGGAAGTAGTAT

>s2512_CH_30_1994.92
 AACTGCGCTGATTGGTCAGTGTTATGGTTCTTTTACGATGAGCAATATCAGGTACATCGGGTGGCAGCCAATTAATTTAACTGTAAAACTCCAGCCACGGCGTGGCTAGATATCCAGATTATAAGCGTAAAGATTAGCAGGCACAAACGCCATAGCACTCTGGGAATATAAGGCTTAATAGTGTGATGCGATAGAACGATTAGGCCGTAGGTTAAGAGTCTATAATAACAGTATGCAAGTTGTGTAAAAATCTACCAAAAACTGGAGAGATATCCGATTTTTCGAGTAAAGACAGGAAATCCACAACCAATTGCAGCGGTATATGGTCTGGGAGAGACAGGTAATATCGCAGTGGTGGGTAACATTAATAAATATGGACTACTGGCTGACGATTATGGGAGTGAACAATAGGAGCGAGTACAACTGACAGAGTAAATACTTGGGCAATTAGTATTCCAGCCAATTTGGACAAATTCATCGAGGAATAAAAATTGACCATGTCCAGAGGTAAACGACTAATATATGTGACTAAGACGTTCGTTTTGGATAGCAAATAAAAAATCAGTGGACAGAAAAGGAGATTCTAAAACACAATAGAAAAAAGGAGTGTTGTAGGTCAAGGTGGACCAATTTAATGGTTACATGAGAAATCACGGATGAGAAGATCCTAGATATGAGGTAAGTTGCTCAACGATACCAGTCCACTAAGGTTGTGGCGTCAGTAATAGATTTATATTAATCGTACAGGAACGCGGAGCTCAAACGCATGGAACCCGACTAGTTAATAGATAAGCTACTTGCCTCAAGCGGCATTGGATTCATTTTGTAGAAAAGTAGACACAACGCATCATCTGTAGAGAGTAGGTGTGTAAACAAGCTGGTAAGGAAGAAATACAGACGTCAATGAGGAAATGCTGTATAATAATAATAATGGTAAGTTGAATGATAGATGAGACTAGGCCGTGAGTGGGAGTTAACCAAGGAAACTGAGAAGTAGTAT

>s2789_CH_30_2011.91
 AACTGCGCTGAGTGGTCAGTGTTATGGTTCTTTTACGATGAACAATATCAGGTACATCGGGTGGCAGCCAATTAATTTAACTGTAAAACTCCAGCCACGGCGTGGCTAGATATCCAGATTATAAGCGTAAAGATTAGCAGGCACAAACGCTATAGCACTCTGGGAATATAAGGCTTAATAGTGTGATGCGATAGAACGATTAGGCCGTAGGTTAAAAGTCTATAATAACAGTATGCAAGTTGTGTAAAAATCTACCAAAAACTGGAGAGATATCCGATTTTTCGAGTAAAGACAGGAAATCCACAACCAATTGCAGCGGTATATGGTCTGGGAAAGACAGGTAATATCGCAGTGGTGGGTAACATTAATAAATATGGACTACTGGCTGACGATTATGGGAGTGAACAATAGGAGCGAGTACAGCTGACAGAGTAAATACTTGGGCAATTAGTATTCCAGCCAATTTGGGCAAATTCATCGAGGAATAAAAATTGACCATGTCCAGAGGTAAACGACTAATATATGTGACTAAGACGTTCGTTTTGGATAGCAAATAAAAAATCAGTAGACAGAAAAGGAGATTCTAAAACGCAATAGAAAAAAGGAGTGTTGTAGGTCAAAGTGGACCAATTTAATGGTTACATGAGAAATCGCGGATGAGAAGATCCTAGATATGAGGTAAGTTGCTCAACGATACCAGTCCACTAAGGTTGTAGCGTCAGTAATAGATTTATATTAATCGTACAGGAACGCGGAGCTCAAACGCATGGAACCCAACTAGTTAATAGATAAGCTACTTGCCTCAAGCGGCATTGGATTCATTTTGTGGAAAAGTAGACACAACGCATCATCTGTAGAGAGTAGGTGTGTAAACGAGCTGGTAAGGAAGAAATACAGACGTCAATGAGGAAATGCTGTATAATAATAATAATGGTAAGTTGAATGATAGATGAGACTAGGCCGTGAGTGGGAGTTAACCAAGGAAACTGAGAAGTAGTAT

>s38_CH_10_1996.81
 AACTGCGCTGATTGGTCAGTGTTATGGTTCTTTTACGATGAACAATATCAGGTACATCGGGTGGCAGCCAATTGATTTAACTGTAAAACTCCAGCCACGGCGTGGCTAGATATCCAGATTATAAGCGTAAAGATTAGCAGGCACAAACGCCATAGCACTCTGGGAATATAAGGCTTAATAGTGTGATGCGATAGAACGATTAGGCCGTAGGTTAAGAGCCTATAATAACGGTATGCAAGTTGTGTAAAAATCTACCAAAAACTGGAGAGATATACGGTTTTTCGAGTAAAGACAGGAAATCCACAACTAATTGCAGCGGTATATGGTCTGGGAGAGACAGGTAATATCGCAGTGGTGGGTAACATTAATAAATATGGACTACTGGCTGACGATTATGGGAATGAACAATAGGAGCGAGTACAACTGACAGAGTAAATACTTGGGCAATTAGTATTCCAGCCAATTTGAACAAATTCATCGAGGAATAAAAATTGACCATGTCCAGAGGTAAACCACTAATATATGTGACTAAGACGTTCGTTTTGGATAGCAAATAGAAGATCAGTGGACAGAAAAGGAGATTCTAAAACACAATAGAAAAAAGGAGCGTTGTAGGTCAAGGTGGCCCAATTTAATGGTTACATGAGAAATCGCGGATGAGAAGATCCTAGATGTGAGGTAAGTTGCTCAACGATACCAGTCCACTAAGGTTGTGGCGTCAGTAATAGATTTATATTAATCGTACAGGAACGCGGAGCTCAAACGCATGGAACCCGACTAGTTAATAGATAAGCTACTTGCCTCAAGCGGCATTGGATTCATTTTGTAGAAAAGTAGACACAACGCATCATCTGTAGAGAGTTGGTGTATAAACAAGCTGGTAAGGAAAAAATACAGACGTCAATGAGGAAATGCTGTATAATAATAATAATGGTAAGTTGAATGATAGATGAGACTAGGCCGTGAGTGGGAGTTAACCAAGGAAACTGGGAAGTAGTAT

>s749_CH_10_1997.92
 AACTGCGCTGATTGGTCAGTGTTATGGTTCTTTTACGATGAACAATATCAGGTACATCGGGTGGCAGCCAATTGATTTAACTGTAAAACTCCAGCCACGGCGTGGCTAGATATCCAGATTATAAGCGTAAAGATTAGCAGGCACAAACGCCATAGCACTCTGGGAATATAAGGATTAATAGTGTGATGCGATAGAACGATTAGGCCGTAGGTTAAGAGCCTATAATAACGGTATGCAAGTTGTGTAAAAATCTACCAAAAACTGGAGAGATATACGGTTTTTCGAGTAAAGACAGGAAATCCACAACTAATTGCAGCGGTATATGGTCTGGGAGAGACAGATGATATCGCAGTGGTGGGTAACATTAATAAACATGGACTACTGGCTGACGATTATGGGAATGAACAATAGGAGCGAGTACAACTGACAGAGTAAATACTTGGGCAATTAGTATTCCAGCCAATTTGAACAAATTCATCGAGGAATAAAAATTGACCATGTTCAGAGGTAAACCACTAATATATGTGACTAAGACGTTCGTTTTGGATAGCAAATAAAAGATCAGTGGACAGAAAAGGAGATTCTAAAACACAATAGAAAAAAGGAGTGTTGTAGGTCAAGGTGGCCCAATTTAATGGTTACATGAGAAATCGCGGATGAGAAGATCCTAGATGTGAGGTAAGTTGCTCAACGATACCAGTCCACTAAGGTTGTGGCGTCAGTAATAGATTTATATTAATCGTACAGGAACGCGGAGCTCAAACGCATGGAACCCGACTAGTTAATAGATAAGCTACTTGCCTCAAGCGGCATTGGATTCATTTTGTAGAAAAGTAGACACAACGCATCATCTGTAGAGAGTTGGTGTATAAACAAGCTGGTAAGGAAAAAATACAGACGTCAATGAGGAAATGCTGTATAATAATAATAATGGTAAGTTGAATGGTAGATGAGACTAGGCCGTGAGTGGGAGTTAACCAAGGAAACTGGGAAGTAGTAT

>s297_CH_10_1995.79
 AACTGCGCTGATTGGTCAGTGTTATGGTTCTTTTACGATGAGCAATATCAGGTACATCGGGTGGCAGCCAATTAATTTAACTGTAAAACTCCAGCCACGGCGTGGCTAGATATCCAGATTATAAGCGTAAAGATTAGCAGGCACAAACGCCATAGCACTCTGGGAATATAAGGCTTAATAGTGTGATGCGATAGAACGATTGGGCCGTAGGTTAAGAGCCTGTAATAACAGTATGCAAGTTGTGTAAAAATCTACCAAAAACTGGAGAGATATATGGTTTTTCGAGTAAAAACAGGAAATCCACAACCAATTGCAGCGGTATATGGTCTGGGAGAGACAGGTAATATCGCAGTGGTGGGTAACATTAATAAATACGGACTACTGGCTAACGATTATGGGAATGAACAATAGGAGCGAGTACAGCTGACAGAGTAAATACTTGGGCAATTAGTATTCCAGCTAATTTGAACAAATTCATCGAGGAATAAAAATTGACCATGTCCAGAGGTAAACCACTAATATATGTGACTAAGACGTTCGTTTTGGATAGCAAATAAAAGATCAGTGGACAGAAAAGGAGATTCTAAAACACAATAGAAAAAAGGAGTGTTGTAGGTCAAGGTGGACCAATTTAATGGTTACATGAGAAATCACGGATGAGAAGATCCTAGATGTGAGGTAAGTTGCTCAACGATACCAGTCCACTAAGGTTGTGGCGTCAGTAATAGATTTATATTAATCGTACAGGAACGCGGAGCCCAAACGCATGGAACCCGACTAGTTAATAGATAAGCTACTTGCCTCAAGCGGCATTGGATTCATTTTGTAGAAAAATAGACACAACGCATCATCTGTAGAGAGTTGGTGTATAAACAAACTGGTAAGGAAGAAATACAGACGTCAATGAGGAAATGCTGTATAATAATAATAATGGTAAGTTGAATGATAGATGAGACTAGGCCGTGAATGGGAGTTAACCAAGGAAACTGGGAAGTAGTAT

>s2566_CH_30_2003.09
 AACTGCGCTGATTGGTCAGTGTTATGGTTCTTTTACGATGAGCAATATCAGGTACATCGGGTGGCAGTCAATTAATCTAACTGTAAAACTCCAGCCACGGCGTGGCTTGATATCCAGATTATAAGCGTAAAGATTAGCAGGCACAAACGCCATAGCACTCTGGGAATATAAGGCTTAATAGTGTGGTGCGATAGAACGATTAGGCCGTAGGTTAAGAGCCTATACTAACGGTATGCAAGTTGTGTAAAAATCTACCAAAAACTGGAGAGATATACGGTTTTTCGAGTAAAGACAGGAAATCCACAACCGATTGCGACGGTATACGGTCTGGGAGAGACAGGTAATATCGCATTGGTGGGTAACATTAATAAATAAGGACTACTGGCTGACGATTATGGGAATGAACAATAGGAGCGAGTACAACTGACAGAGTAAATGCTTGGGCAATTAGTATTCCAGTCAATTTGGACAAATTCATCGAGGAATAAAAATTGACCATGTCTAGAGGTAAACCACTAATATATGTGACTAAGACGTTCGTTTTGGATAGCAAATAAAAAATCAGTGGACAGAGAAGGAGATTCTAAAACACAATAGAAAAAAGGAGTGTTGTAGGTCAAAGTGGACCAATTTAATGGTTACATGAGAAATCACGGATGAGAAGATCGTAGATGTGAGGTAAGTTGCTCAACGATACCGGTCCACTAAGGTTGTGGCGTCAGTAATAGATTTATATTAATCGTACAGGAACGCGGAGCCCAAACGCATGGAACCCGACTAGTTGATAGATAAGCTACTTGCCTCACGCGGCATTGGATTCATTTTGTAGAAAAGTAGACACAACGCATCATCTGTAGGGAGTTGGTGTATAAACAAGCTGGTAAGGAAGAAATATAGACGTCAATAAGGAAATACTGTATAATAGTAATAATGGTAAGTTGAATGATAGATGAGACTAGGACGTGAGTGGGAGTTAACCAAGGAAACTGGGAAGTAGTAT

>s775_CH_10_2004.07
 AACTGCGCTGATTGGTCAGTGTTATGGTTCTTTTACGATGAGCAATATCAGGTACATCGGGTGGCAGTCAATTAATTTAACTGTAAAACTCCAGCCACGGCGTGGCTAGATATCCAGATTATAAGCGTAAAGATTAGCAGGCACAAACGCCATAGCACTCTGGGAATATAGGGCTTAATAGTGTGATGCGATAGAACGATTAGGCCGTAGGTTAAGAGCCTATAATAACGGTATGCAAGTTGTGTAAAAATCTACCAAAAACTGGAGAGATATACGGTTTTTCGAGTAAAGACAGGAAATCCACAACCAATTGCAGCGGTATATGGTCTGGTAGAGACAGGTAATATCGCAGTGGTGGGTAACATTAATAAATATGGACTACTGGCTAACGATTATGGGAATGAACAATAGGAGCGAGTACAACTGACAGAGTAAATACTTGGGCAATTAGTATTCCAGTTAATTTGAACAAATTCATCGAGGAATAAAAATTGACCATGTCCAGAGGTAAACCACTAATATATGTGACTAAGACGTTCGTTTTGGATAGCAAATAAAAAATCAGTGGACAGAAAAGGAGATTCTAAAACACAATAGAGAAAAGGAGTGTTGTAGGTCAAGGTGGACCAATTTAATGGTTACATGAGAAATCACGGATGAGAAGATCCTAGATGTGAGGTAAGTTGCTCAACGATAACAGTCCACTAAGGTTGTGACGTCAGTAATAGATTTATATTAATCGTACAGGAACGCGGAGCCCAAACGCATGGAACCCGACTAGTTAATAGATAAGCTACTTGCCTCAAGCGGCATTGGATTCATTTTGTAGAAAAGTAGGCACAACGCATCATCTGTAGAGAGTTGGTGTATAAACAAACTGGTAAGGAAGAAATACAGACATCAATGAGGAAATGCTGTATAATAATAATAATGGTAGGTTGAATGATAGATGAGACTAGGGCGTGAGTGGGAGTTAACCAAGGAAACTGGGAAGTAGTAT

>s4269_CH_10_2010.64
 AACTGCGCTGATTGGTCAGTGTTATGGTTCTTTTACGATGAGCAATATCAGGTACATCGGGTGGCAGTCAATTGATTTAACTGTAAAACTCCAGCCACGGCGTGGCTGGATATCCAGATTATAAGCGTAAAGATTAGCAGGCACAAACGCCATAGCACTCTGGGAATATAGGGCTTAATAGTGTGATGCGATAGAACGATTAGGCCGTAGGTTAACAGCCTATAATAACGGTATGCAAGTTGTGTAAAAATCTACCAAAAACTGGAGAGATATACGGTTTTTCGAGTAAAGACAGGAAATCCACAACCAATTGCAGCGGTATATGGTCTGGTAGAGACAGGTAATATCGCAGTGGTGGGTAACATTAATAAATATGGACTACTGGCTAACGATTATGGGAATGAACAATAGGAGCGAGTACAACCGACAGAGTAAATACTTGGGCAATTAGTATTCCAGTTAATTTGAACAAATTCATCGAGGAATAAAAATTGACCATGTCCAGAGGTAAACTACTAATATATGTGACTAAGACGTTCGTTTTGGATAGCAAATAAAAAATCAGTGGACAGAAAAGGAGATTCTAAAACACAATAGAGAAAAGGAGTGTTGTAGGTCAAGGTGGACCAATTTAATGGTTACATGAGAAATCACGGATGAGAAGATCCTAGATGTGAGGTAAGTTGCTCAACGATAACAGTCCACTAAGGTTGTGACGTCAGTAATAGATTTATATTAATCGTACAGGAACGCGGAGCCCAAACGCATGGAACCCGACTAGTTAATAGATAAGCTACTTGCCTCAAGCGGCATTGGATTCATTTTGTAGAAAAGTAGGCACAACGCATCATCTGTAGAGAGTTGGTGTATAAACAAACTGGTAAGGAAGAAATACAGACATCAATGAGGAAATGCTGTATAATAATAATAATGGTAGGTTGAATGATAGATGAGACTAGGGCGTGAGTGGGAGTTAACCAAGGAAACTGGGAAGTAGTAT

>s1771_CH_10_2007.62
 AACTGCGCTGATTGGTCAGTGTTATGGTTCTTTTACGATGAGCAATATCAGGTACATCGGGTGGCAGTCAATTAATTTAACTGTAAAACTAAAGCCACGGCGTGGCTAGATATCCAGATTATAAGCGTAAAGATTAGCAGGCACAAACGCCGTAGCACTCTGGGAATATAGGGCTTAATAGTGTGATGCGATAGAACGATTAGGCCGTAGGTTAAGAGCCTATAATAACGGTATGCAAGTTGTGTAAAAATCTACCAAAAACTGGAGAGATATACGGTTTTTCGAGTAAAGACAAGAAATCCACAACCAATTGCAGCGGTATATGGTCTGGTAGAAACAGGTAATATCGCAGTGGTGGGTAACATTAATAAATATGGACTACTGGATAACGATTATGGGAATGAACAATAGGAGCGAGTACAACTGACAGAGTAAATGCTTGGGCAATTAGTATTCCAGTTAATATGAACAAATTCATCGAGGAATAAAAATTGACCATGTCCAGAGGTAAACCACTAATATATGTGACTAAGACATTCGTTTTGGATAGCAAATAAAAAATCAGTGGACAGAAAAGGAGATTCTAAAACACAATAGAGAAAAGGAGTGTTGTAGGTCAAGGTGGACCAATTTAATGGTTACATGAGAAATCACGGATGGGAAGATCCTAGATGTGAGGTAAGTTGCTCAACGATAACAGTCCACTAAGATTGTGACGTCAGTAATAGATTTATATTAATCGTACAGGAACGCGGAGCCCAAACGCATGGAACCCGACTAGTTAATAGATAAGCTACTTGCCTCAAGCGGCATTGGATTCATTTTGTAGAAAAGTAGACACAACGCATCATCTGTAGAGGGTTAGTGTATAAACAAACTGGTAAGGAAGAAATACAGACGTCAATGAAGAAATACTGTGTAATAATAATAATGGTAGGTTGAATGATAGATGAGACTAGGGCGTGAGTGGGAGTTAACCAAGGAAACTGAGAAGTAGTAT

>s1379_CH_10_2002.65
 AACTGCGCTGATTGGTCAGTGTTATGGTTCTTTTACGATGAGCAATATCAGGTACATCGGGTGGCAGTCAATTAATTTAACTGTAAAACTCCAGCCACGGCGTGGCTAGATATCCAGATTATAAGCGTAAAGATTAGCAGGCACAAACGCCATAGCACTCTGGGAATATAGGGCTTAATAGTGTGATGCGATAGAATGATTAGGCCGTAGGTTAAGAGCCTATAATAACGGTATGCAAGTTGTGTAAAAATCTACCAAAAACTGGAGAGATATACGGTTTTTCGAGTAAAGACAGGAAATCCACAACCAATTGCAGCGGTATATGGTCTGGTAGAAACAGGTAATATCGTAGTGGTGGGTAACATTAATAAATATGGACTACTGGCTAACGATTATGGGAATGAACAATAGGAGCGAGTACAACTGACAGAGTAAATACTTGGGCAATTAGTATTCCAGTTAATTTGAACAAATTCATCGAGGAATAAAAATTGACCATGTCCAGAGGTAAACCACTAATATATGTGACTAAGACGTTCGTTTTGGATAGCAAATAAAAAATCAGTGGACAGAAAAGGAGATTCTAAAACACAATAGAGAAAAGGAGTGTTGTAGGTCAAGGTGGACCAATTTAATGGTTACATGAGAAATCACGGATGAGAAGATCCTAGACGTGAGGTAAGTTGCTCAACGATAACAGTCCACTAAGGTTGTGACGTCAGTAATAGATTTATATAAATCGTACAGGAACGCGGAGCCCAAACGCATGGAACCCGACTAGTTAATAGATAAGCTACTTGCCTCAAGCGGCATTGGATTCATTTTGTAGAAAAGTAGGCACAACGCATCATCTGTAGAGAGTTGGTGTATAAACAAACTGGTAAGGAAGAAATACAGACGTCGATGAGGAAATGCTGTATAATAATAATAATGGTAGGTTGAATGATAGATGAGACTAGGGCGTGAGTGGGAGTTAACCAAGGAAACTGGGAAGTAGTAT

>s703_CH_10_1999.84
 AACTGCGCTGATTGGTCAGTGTTATGGTTCTTTTACGATGAGCAATATCAGGTACATCGGGTGGCAGTCAATTAATTTAAATGTAAAACTCCAGCCACGGCGTGGCTAGATATCCAGATTATAAGCGTAAAGATTAGCAGGCACAAACGCCATAGCACTCTGGGAATATAGGGCTTAATAGTGTGTTGCGATAGAACGATTAGGCCGTAGGTTAAGAGCCTATAATAACGGTATGCAAGTTGTGTAAAAATCTACCAAAAACTGGAGAGATATACGGTTTTTCGAGTAAAGACAGGAAATCCACAACCAATTGCAGCGGTATATGGTCTGGGAGAAACAGGTAATATCGCAGTGGTGGGTAACATTAATAAATATGGACTACTGGCTGACGATTATGGGAATGAACAATAGGAGCGAGTACAACCGACAGAGTAAATACTTGGGCAATTAGTATTCCAGTTAATTTGAACAAATTCATCGAGGAATAAAAATTGACCATGTCTAGAGGTAAACCACTAATATATGTGACTAAGACGTTCGTTTTGGATAGCAAATAAAAAATCAGTGGACAGAAAAGGGGATTCTAAAACACAATAGAAAAAAGGAGTGTTGTAGGTCAAGGTGGACCAATTTAATGGTTACATGAGAAATCACGGATGAGAAGATCCTAGATGTGAGGTAAGTTGCTCAACGATAACAGTCCACTAAGGTTGTGACGTCAGTAATAGATTTATATTAATCGTACAGGAACGCGGAGCCCAAACGCATGGAACCCGACTAGTTACTAGATAAGCTACTTGCCTCAAGCGGCATTGGATTCATTTTGTAGAAAAGTAGACACAACGCATCATCTGTAGAGAGTTGGTGTATAAACAAGCTGGTAAGGAAGAAATACAGACGTCAATGAGGAAATGCTGTATAATAGTAATAATGGTAAGTTCAATGATAGATGAGACTAGGCCGTGAGTGGGAGTTAACCAAGGAAACTGGGAAGTAGTAT

>s1321_CH_10_2001.2
 AACTGCGCTGATTGGTCAGTGTTATGGTTCTTTTACGATGAGCAATATCAGGTACATCGGGTGGCAGTCAATTAATTTAAATGTAAAACTCCAGCCACGGCGTAGCTAGATATCCAGATTATAAGCGTAAAGATTAGCAGGCACAAACGCCATAGCACTCTGGGAATATAGGGCTTAATAGTGTGTTGCGATAGAACGATTAGGCCGTAGGTTAAGAGTCTATAATAACGGTATGCGAGTTGTGTAAAAATCTACCAAAAACTGGAGAGATATACGGTTTTTCGAGTAAAGACAGGAAATCCACAACCAATTGCAGCGGTATATGGTCTGGGAGAAACAGGTAATATCGCAGTGGTGGGTAACATTAATAAATATGGACTACTGGCTGACGATTATGGGAATGAACAATAGGAGCGAGTACAACTGACAGAGTAAATACTTGGGCAATTAGTATTCCAGTTAATTTAAACAAATTCATCGAGGAATAAAAATTGACCATGTCCAGAGGTAAACCACTAATATATGTGACTAAGACGTTCGTTTTGGATAGCAAATAAAAAATCAGTGGACAGAAAAGGAGATTCTAAAACACAATAGAAAAAAGGAGTGTTGTAGGTCAAGGTGGACCAATTTAATGGTTACATGAGAAATCACGGACGAGAAGATCCTAGATGTGAGGTAAGTTGCTCAACGATAACAGTCCACTAAGGTTGTGACGTCAGTAATAGATTTATATTAATCGTACAGGAACGCGGAGCCCAAACGCATGGAACCCGACTAGTTACTAGATAAGCTACTTGCCTCAAGCGGCATTGGATTCATTCTGTAGAAAAGTAGACACAACGCATCATCTGTAGAGAGTTGGTGTATAAACAAGCTGGTAAGGAAGAAATACAGACGTCAATGAGGAAATGCTGTATAATAGTAATAATGGTAAGTTCAATGATAGATGAGACTAGGCCGTGAGTGGGAGTTAACCAAGGAAACTGAGAAGTAGTAT

>s1343_CH_10_2000.87
 AACTGCGCTGATTGGTCAGTGTTATGGTTCTTTTACGATGAGCAATATCAGGTACATCGGGTGGCAGTCAATTAATTTAAATGTAAAACTCCAGCCACGGCGTAGCTAGATATCCAGATTATAAGCGTAAAGATTAGCAGGCACAAACGCCATAGCACTCTGGGAATATAGGGCTTAATAGTGTGTTGCGATAGAACGATTAGGCCGTAGGTTAAGAGTCTATAATAACGGTATGCAAGTTGTGTAAAAATCTACCAAAAACTGGAGAGATATACGGTTTTTTGAGTAAAGACAGGAAATCCACAACCAATTGCAGCGGTATATGGTCTGGGAGAAACAGGTAATATCGCAGTGGTGGGTAACATCAATAAATATGGACTACTGGCTGACGATTATGGGAATGAACAATAGGAGCGAGTACAACTGACAGAGTAAATACTTGGGCAATTAGTATTCCAGTTAATTTGAACAAATTCATCGAGGAATAAAAATTGACCATGTCCAGAGGTAAACCACTAATATATGTGACTAAGACGTTCGTTTTGGATAGCAAATAAAAAATCAGTGGACAGAAAAGGAGATTCTAAAACACAATAGAAAAAAGGAGTGTTGTAGGTCAAGGTGGACCAATTTAATGGTTACATGAGAAATCACGGACGAGAAGATCCTAGATGTGAGGTAAGTTGCTCAACGATAACAGTCCACTAAGGTTGTGACGTCAGTAATAGATTTATATTAATCGTACAGGAACGCGGAGCCCAAACGCATGGAACCCGACTAGTTACTAGATAAGCTACTTGCCTCAAGCGGCATTGGATTCATTTTGTAGAAAAGTAGACACAACGCATCATCTGTAGAGAGTTGGTGTATAAACAAGCTGGTAAGGAAGAAATACAGACGTCAATGAGGAAATGCTGTATAATAGTAATAATGGTAAGTTCAATGATAGATGAGACTAGGCCGTGAGTGGGAGTTAACCAAGGAAACTGGGAAGTAGTAT

>s342_CH_10_1996.56
 AACTGCGCTGATTGGTCAGTGTTATGGTTCTTTTACGATGAGCAATATCAGGTACATCGGGTGGCAGCCAATTAATGTAACTGTAAAACTCCAGCCACGGCGTGGCTAGATATCCAGATTATAAGCGTAAAGATTAACAGGCACAAACGCCATAGCACTCTGGGAATATAAGGCTTAATAGTGTGGTGGGATAGAACGATCAGGCCGTAGGTTAAGAGTCTGTAATAACGGTATGCAAGTTGTGTAAAAATCTACCAAAAACTGGAGAGATATCAGGTTTTTTGAGTAAAGACAGGAAATCCCCAACCAATTGCAGCGGTATATGGTCTGGGAGTGACAGGTAATATCGCAGTGGTGGGTAACATTAATAAATATGGACTACTGGCTGACGATTATGGGAACGAACAATAGGAGCGAGTACAACTGACGGAGTAAATACTTGGGCAATTAGTATTCCAGCAAATTTGAACAAATTCATCGAGGAATAAAAATTGACCATGTCCAGAGGTAAACCACTAATATATGTGACTAAGACGTTCGTTTTGGATAGCAAATAAAAAATCAGTGGACAGAAAAGGAGATTCTAAAACACAGTAGAAAAAAGGAGTGTTGTAGGTCAAGGTGGACCAATTTAATGGTTACATGAGAAAGCACGGATGAGAAGATCCTAGACGTGAGGTAAGTTGCTCAACGATACCAGTCCACTAAGGTTGTGACGTCAGTAATAGATTTATATTAATCGTATAGGAACGCGGAGCTCAAACGCATGGAACCCGACTAGTTAATAGATAAGCTACTTGCCTCAAGCGGCATTGGATTCATTTTGTAGAAAAGTAGACACAACGCATCATCTGTAGAGAGTTGGTGTATAAACAAGCTGGTAAGGAAGAAATACAGACGTCAATGAGGAAATGCTGTATAATAGTAATAATGGTAAGTTAAATGATAGATGAGACTAGGCCGTGAGTGGGAGTTAACCAAGGAAACTGGGAAGTAGTAT

>s1227_CH_10_1998.65
 AACTGCGCTGATTGATCAGTGTTATGGTTCTTTTACGATGAGCAATATCAGGTACATCGGGTGGCAGCCAATTAATGTAACTGTAAAACTCCAGCCACGGCGTGGCTAGATATCCAGATTATAAGCGTAAAGATTAGCAGGCACAGACGCCATAGCACTCTGGGAATATAAGGCTTAATAGTGTGGTGGGATAGAACGATCAGGCCGTAGGTTAAGAGTCTGTAATAACGGTACGCAAGTTGTGTAAAAATCTACCAAAAACTGGAGAGATATCGGGTTTTTTGAGTAAAGACAGGAAATCCCCAACCAATTGCAGCGGTATATGGTCTGGGAATGACAGGTGATATCGCAGTGGTGGGTAACATTAATAAATATGGACTACTGGCTGACGATTATGGGAACGAACAATAGGAGGGAGTACAACTGACGGAGTAAATACTTGGGCAATTAGTATTCCAGCAAATTTAAACAAATTCATCGAGGAATAAAAATTGACCATGTCCAGGGGTAAACCACTAATATATGTGACTAAGACGTTCGTTTTGGATAGCAAATAAAAAATCAGTGGACAGAAAAGGAGATTCTAAAACACAGTAGAAGAAAGGAGTGTTGTAGGTCAAGGTGGACCAATTTAATGGTTACATGAGAAAGCACGGATGAGAAGATCCTAGACGTGAGGTAAGTTGCTCAACGATACCAGTCCACTAAGGTTGTGACGTCAGTAATAGATTTATATTAATCGTATAGGAACGCGGAGCTCAAACGCATGGAACTCGACTAGTTAATAGATAAGCTACTTGCCTCAAGCGGCATTGGATTCATTTTGTAAAAAAGTAGACACAACGCATCATCTGTAGAGAGTTGGTGTATAAACAAGCTGGTAAGGAAGAAATACAGACGTCAATGAGGAAATGCTGTATAATAGTAATAATGGTAAGTTAAATGATAGATGAGACTAGGCCGAGAGTGGGAGTTAACCAAGGAAACTGGGAAGTAGTAT

>s2481_CH_30_1996.16
 AACTGCGCTGATTGGTCAGTGTTATGGTTCTTTTGCGATGAGCAATATCAGGTACATCGGGTGGCAGCCAATTAATGTAACTGTAAAACTCCAGCCACGGCGTGGCTAGATATCCAGATTATAAGCGTAAAGATTAGCAGGCACAAACGCCATAGCACTCTGGGAATATAAGGCTTAATAGTGTGGTGGGATAGAACGATCAGGCCGTAGGTTAAGAGTCTGTAATAACGGTATGCAAGTTGTGTAAAAATCTACCAAAAACTGGAGAGATATCCGGTTTTTCGAGTAAAGACAAGAAATCCACAACCAATTGCAGCGGTATATGGTCTGGGAGAGACAAGTAATATTGCAGTGGTGGGTAACATTAATAAATATGGACTACTGGCTGACGATTATGGGAACGAACAATAGGAGCGAGTACAACTGACGGAGTAAATACTTGGGCAATTAGTATTCCAGCAAATTTGAACAAATTCATCGAGGAATAAAAATTGACCATGTCCAGAGGTAAACCACTAATATATGTGACTAAGACGTTCGTTTTGGATAGCAAATAAAAAATCAGTGGACAGAAAAGGAGATTCCAAAACACAATAGAGAAAAAGAGTGTTGTAGGTCAAGGTGGACCAATTTAATGGTTACATGAGAAATCACGGATGAGAAGATCCTAGACGTGAGGTAAGTTGCTCAACGATACCGGTCCACTAAGGTTGTGACGTCAGTAATAGATTTATATTAATCGTATAGGAACGCGGAGCTCAAACGCATGGAACCCGACTAGTTAATAGATAAGCTACTTGCCTCAAGCGGCATTGGATTCATTTTGTAGAAAAGTAGACACAACGCATCATCTGTAGAGAGTTGGTGTATAAACAAGCTGGTAAGGAAAAAATGCAGACGTCAATGAGGAAATGCTGTATAATAATAATAATGGTAAGTTAAATGATAGATGAGACTAGGCCGTGAGTGGGAGTTAACCAAGGAAACTGGGAAGTAGTAT

>s222_CH_10_1997.79
 AACTGCGCTGATTGGTCAGTGTTATGGTTCTTTTGCGATGAGCAATATCAGGTACATCGGGTGGCAGCCAATTAATTTAACTGTAAAACTCCAGCCACGGCGTGGCTAGATATCCAGATTATAAGCGTAAAGATTAGCAGGCACAAACGCCGTAGCACTCTGGGAATATGAGGCTTAATAGTGTGGTGGGATAGAACGATCAGGCCGTAGGTAAAGAGTCTGTAATAACAGTATGCAAGTTGTGTAAAAATCTACCAAAGACTGGAGAGATATCCGGTTTTTCGAGTAAAGACAGGAAATCCACAACCAATTGCAGCGGTATATGGTCTGGGAGAGACAGATAATATCGCAGTGGTGGGTAACATTAATAAATATGGACTACTGGCTGACGATTATGGGAATGAACGATAGGAGCGAGTACAACTGACAGAGTAAATACTTGGGCAATTAATATTCCAGCCAATTTGAACAAATTCATCGAGGAATAAAAATTGACCATGTCCAGAGGTAAACCACTAATATATGTGACTAAGACGTTCGTTTTGGGTAGCAAATAAAAAATCAGTGGACAGAAAAGGAGATTCTAAAACACAATAGAAAAAAGGAGTGTTGTTGGTCAAGGTGGACCAATTTAATGGTTACATGAGAAATCACGGACGGGAAGATCCTAGATGTGAGGTAAGTTGCTCAACGATACCAGTCCACTAAGGTTGTGACGTCAGTAATAGATTTATATTAATCGTACAGGAACGCGGAGCCCAAACGCATGGAACCCAACTAGTTGATAGATAAGCTACTTGCCTCAAGCGGCATTGGATTCATTTTGTGGAAAAGTAGACACAACGCATCATCTGTAGAGAGTTGGTGTATAAACAAGCTGGTAAGGAAGAAATATAGACGTTAATGAGGAAATGCTGTATAATAATAATAATGGTAAGTTAAATGATAGATGAGACTAGGCCGTGAGTGGGAGTTAACCAAGGAGACTGAGAAGTAGTAT

>s394_CH_10_1995.51
 AACTGCGCTGATTGGTCAGTGTTATGGTTCTTTTGCGATGAGCAATATCAGGTACATCGGGTGGCAGCCAATTAATTTAACTGTAAAACTCCAGCCACGGCGTGGCTAGATATCCAGATTATAAGCGTAAAGATTAGCAGGCACAAACGCCGTAGCACTCTGGGAATATGAGGCTTAATAGTGTGGTGGGATAGAACGATCAGGCCGTAGGTAAAGAGTCTGTAATAACAGTATGCAAGTTGTGTAAAAATCTACCAAAGACTGGAGAGATATCCGGTTTTTCGAGTAAAGACAGGAAATCCACAACCAATTGCAGCGGTATATGGTCTGGGAGAGATAGATAATATCGCAGTGGTGGGTAACATTAATAAATATGGACTACTGGCTGACGATTATGGGAATGAACGATAGGAGCGAGTACAACTGACAGAGTAAATACTTGGGCAATTAATATTCCAGCCAATTTGAACAAATTCATCGAGGAATAAAAATTGACCATGTCCAGAGGTAAACCACTAATATATGTGACTAAGACGTTCGTTTTGGATAGCAAATAAAAAATCAGTGGACAGAAAAGGAGATTCTAAAACACAATAGAAAAAAAGAGTGTTGTTGGTCAAGGTGGACCAATTTAATGGTTACATGAGAAATCACGGACGGGAAGATCCTAGATGTGAGGTAAGTTGCTCAACGATACCAGTCCACTAAGGTTGTGACGTCAGTAATAGATTTATATTAATCGTACAGGAACGCGGAGCCCAAACGCATGGAACCCCACTAGTTGATAGATAAGCTACTTGCCTCAAGCGGCATTGGATTCATTTTGTAGAAAAGTAGACACAACGCATCATTTGTAGAGAGTTGGTGTATAAACAAGCTGGTAAGGAAGAAATATAGACGTTAATGAGGAAATGCTGTATAATAATAATAATGGTAAGTTAAATGATAGATGAGACTAGGCCGTGAGTGGGAGTTAACCAAGGAGACTGAGAAGTAGTAT

>s316_CH_10_1995.61
 AATTGCGCTGATTGGTCAGTGTTATGGTTCTTTTGCGATGAGCAATATCAGGTACATCGGGTGGCAGCCAATTAATTTAACTGTAAAACTCCAGCCACGGCGTGGCTAGATATCCAGATTATAAGCGTAAAGATTAGCAGGCACAAACGCCGTAGCACTCTGGGAATATGAGACTTAATAGTGTGGTGGGATAGAACGATCAGGCCGTAGGTAAAGAGTCTGTAATAACAGTATGCAAGTTGTGTAAAAATCTACCAAAGACTGGAGAGATATCCGGTTTTTCGAGTAAAGACAGGAAATCCACAACCAATTGCAGCGGTATATGGTCTGGGAGAGACAGATAATATCGCAGTGGTGGGTAACATTAATAAATATGGACTACTGGCTGACGATTATGGGAATGAACAATAGGAGCGAGTACAACTGACAGAGTAAATACTTGGGCAATTAATATTCCAGCCAATTTGAACAAATTCATCGAGGAATAAAAATTGACCATGTCCAGAGGTAAACCACTAATATATGTGACTAAGACGTTCGTTTTGGATAGCAAATAAAAAATCAGTGGACAGAAAAGGAGATTCTAAAACACAATAGAAAAAAGGAGTGTTGTTGGTCAAGGTGGACCAATTTAATGGTTACATGAGAAATCACGGACGGGAAGATCCTAGATGTGAGGTAAGTTGCTCAACGATACCAGTCCACTAAGGTTGTGACGTCAGTAATAGATTTATATTAATCGTACAGGAACGCGGAGCCCAAACGCATGGAACCCAACTAGTTGATAGATAAGCTACTTGCCTCAAGCGGCATTGGATTCATTTTGTAGAAAAGTAGACACAACGCATCATCTGTAGAGAGTTGGTGTATAAACAAGCTGGTAAGGAAGAAATATAGACGTCAATGAGGAAATGCTGTATAATAATAATAATGGTAAGTTAAATGATAGATGAGACTAGGCCGTGAGTGGGAGTTAACCAAGGAGACTGAGAAGTAGTAT

>s2474_CH_30_1996.23
 AATTGCGCTGACTGGTCAGTGTTATGGTTCTCTTACGATGAACAATATCAGGTACATCGGGTGGCAGCCAACTAATTTAACTGTAAAACTCCAGCCACGGCGTGGCTAGATATCCAGATTATAAGCGTAAAGATTAGCAGGCACAAACGCCGTAGCACTCTGGGAATATGAGGCTTAATAGTGTGATGGGATAGAAAGATCAGGCCGTAGGTTAAGAGTCTGTAATAACGGTATGCAAATTGTGTAAAAGTCTACCAAAGACTGGAGAGATATCCGGTTTTTCGAGTAAAGACAGGAAATCCACAACCAATTGCAACGGTATATGGTCTGGGGAAGACAAGTAATATAGCAGTGGTGGGTAACATTAATAAATACGGACTGCTGGCTGACGATTATGGGGATGAACAATAGGAGCGAGTACAACTGACAGAGTAAATACTTGGGCAATTTGTATTCCAGCCAATTTGAACAAATTCATCGAGGAATAAAAATTGACCATGTCCAGAGGTAAATGACTAATATATGTGACTAAGATGTTCGTTTTGGTTAGCAAATAAAAAATCAGTGGACAGAAAAGGAGATTCTAAAACGCAATAGAAAAAAGGAGTGTTGTAGATCAAGGTGGACCAATTTAATGGTTACATGGGAAATCACGGACGAGAAGATCCTAGATGTGAGGTAAGTTGCTCAACGATATCGGTCCACTAAGGTTGTGCCGTCAGTAATAGATTTATATTAATCGTACAGGAACGCGGAGCTCAAACGCATGGAACCCGACTAGTTAATAGATAAGCTACTTGCCTCAAGCGGCATTGGATTCATTTTGTAGAAAAGTAGACACAACGCATCATATGTAGAGAGTTAGTATATAAACAAACTGGTAAGGAAAAAATATAGACCTCAATGAGGAAATGCTGTATAATAATAATAATGGTAAGTTAAATGATAGATGAGACTAGGCCGTGAGTGGGAGTTAACCAAGGAAACTGGGAAGTAGTAT

>s2218_CH_20_2004.47
 AATTGCGCTGAATGGTCAGTGTTATGGTTCTCTTACGATGAACAATATCAGGTACATCGGGTGGCAGCCAATTAATTTAACTGTAAAACTCTAGCCACGGCGTGGCTAGATATCCAGATTATAAACGTAAAGATTAGTAGGCACAAACGCCGTAGCACTCTGGGAATATGAGGCTTAATAGTGTGATGGGATAGAACGATCAGGCCGTAGGTTAAGAGTCTGTAATAACGGTATGCAAATTGTGTAAAAATCTACCAAAGACTGGAGAGATAACTGGTTTTTCGAGTAAAGACAGGAAATCCACAACCAATTGCAGCGGTATATGGTCTGGAAAAGACAGATAATATAGTAGTGGTGGGTAACATTAATAAATACGGACTGCTGGCTGACGATTATGGGAATGAACAATAGGAGCGAGTACAACTGACAGAGTAAATACTTGGGCAATTTGTATTCCAGCCAATTTGAACAAATTCATCGAGGAATAAAAATTGACCATGTCCAGAGGTAAATAACTAATATATGTGACTAAGACGTTCGTTTTGGTTAGCAAATAAAAAGTCAGTGGACAGAAAAGGAGATTCTAAAACACAATAGAAAAAAGGAGTGTTGTAGATCAAGGTGGACCAATTTAATGGTTACATGAGAAATCACGGATGAGAAGATCCTAGATGTGAGGGAAGTTGCTCAACGATATCGGTCCACTAAGGTTGTGCCGTCAGTAATAGATTTATGTTAATCGTACGGGAACGCGGAGCTCAAACGCATGGAACCCGACTAGTTGATAGATAAGCTACTTGCCTCAAGCGGCATTGGATTCATTTTGTAGAAAAGTAGACACAACGCATCATCTGTAGAGAGTTAGTATATAAACAAACTGGTAAGGAAGAAATACAGACCTCAATGAGGAAATGCTGTATAATAATAATAATGGTAAGTTGAATGATAGATGAGAATAGGCCGTGAGTGGGAGTTAACCAAGGAAACTGGGAAGTAGTAT

>s2217_CH_20_2009.13
 AATTGCGCTGAATGGTCAGTGTTATGGTTCTCTTACGATGAGCAATATCAGGTACATCGGGTGGCAGCCAATTAATTTAACTGTAAAACTCTAGCCACGGCGTGGCTAGATATCCAGATTATAAACGTAAAGATTAGTAGGCACAAACGCCGTAGCACTCTGGGAATATGAGGCTTAATAGTGTGATGGGATAGAACGATTAGGCCGTAGGTTAAGAGTCTGTAATAACGGTATGCAAATTGTGTAAAAATCTACCAGAGACTGGAGAGATAGCCGGTTTTACGAGTAAAGACAGGAAATCCACAACCAATTGCAACGGTATATGGTCTGGAAAAGATAGATAATATAGTAGTGGTGGGTAACATTAATAAATACGGACTGCTGGCTGACGATTATGGGAATGAACCATAGGAGCGAGTACAACTGACAGAGTAAATGCTTGGGCAATTTGTATTCCAGCCAATTTGAACAAATTCATCGAGGAATAAAAATTGACCATGTCCAGAGGTAAATGACTAATATATGTGACTAAGACGTTCGTTTTGGTTAGCAAATAAAAAGTCAGTGGACAGAAAAGGAGATTCTAAAACACAATAGAAAAAAGGAGTGTTGTAGATCAAGGTGGACCAATTTAATGGTTACATGAGAAATCACGGATGAGAAGATCCTAGACGTGAGGGAAGTTGCTCAACGATATCGGTCCACTAAGGTTGTGCCGTCAGTAATAGATTTATATTAATCGTACGGGAACGTGGAGCTCAAACGCATGGAACACGACTAGTTGATAGATAAGCTACTTGCCTCAAGCGGCATTGGATTCATTTTGTAGAAAAGTAGGCACAACGCATCATCTGTAGAGAGTTAGTATCTAAACAAACTGGTAAGGAAGAAATACAGACCTCAATGAGGAAATGCTGTATAATAATAATAATGGTAAGTTAAATGATAGATGAGAATAGGCCGTGAGTGGGAGTTAACCAAGGAAACTGGGAAGTAGTAT

>s2509_CH_30_1994.93
 AATTGCGCTGATTGGTCAGTGTTATGGTTCTTTTACGATGAACAATATCAGGTACATCGGGTGGCAGCCAATTAATTTAACTGTAAAACTCCAGCCACGGCGTGGCTAGATATCCAGATTATAAGCGTAAAGATTAGCAGGCACAAACGCCGTAGCACTCTGGGAATATGAGGCTTAATAGTGTGATGGGATAGAACGATCAGGCCGTAGGTTAAGAGTCTGTAATAACGGTATGCAAATTGTGTAAAAATCTACCAAAGACAGGAGAGATAACCGGTTTTTCGAGTAAAGACAGGAAATCCACAACCAATTGCAACGGTATATGGTCTGGGAAAGAAAGGTAATATAGTAGTGGTGGGTAACATTAATAAATACGGACTGCTGGCTAACGATTATGGGAATGAACAATAGGAGCGAGTACAACTGACAGAGTAAATACTTGGGCAGTTTGTATTCCAGCCAATTTGAACAAATTCATCGAGGAATAAAAATTGACCATGTCCAGAGGTAAATGACTAATATATGTGACTAAGACGTTCGTTTTGGTTAGCAAATAAAAAATCAGTGGACAGAAAAGGAGATTCTAAAACGCAATAGAAAAAAGGAGTGTTGTAGATCAAGGTGGACCAATTTAATGGTTACATGAGAAATCACGGACGAGAAGATACTAGATGTGAGGGAAGTTGCTCAACGATATCGGTCCACTAAGGTTGTGCCGTCAGTAATAGATTTATATTAATCGTACGGGAACGCGGAGCTCAAACGCATGGAACCCGACTAGTTGATAGATAAGCTACTTGCCTCAAGCGGCATTGGATTCATTTTGTAGAAAAGTAGACACAACGCATCATCTGTAGAGAGTTAGTATATAAACAAACTGGTAAGGAAGAAATACAGACCTCAATGAGGAAATGCTGTATAATAATAATAATGGTAAGTTAAATGATAGATGAGACTAGGCCGTGAGTGGGAGTTAACCAAGGAAACTGGGAAGTAGTAT

>s2590_CH_30_1997.95
 AATTGCGCTGATTGGTCAGTGTTATGGTTCTCTTATGATGAACAATATCAGGTACATCGGGTGGCAGCCAATTAATTTAACTGTAAAACTACAGCCACGGCGTAGCTAGATATCCAGATTATAAGCGTAAAGATTAGCAGGCACAAACGCCATAGCACTCTGGGAATATGAGGGCTAATAGTGTGCTGGGATAGAACGATCAGGCCGTAGGTTAAGAGCCTGTAATAACGGTATGCAAATTGTGTAAAAATCTACCAAAGACTGGAGAGATATCAGGTTTTTCGAGTAAAGACAGGAAATCCACAACCAATTGCAGCGGTATATGGTCTGGGAAAAACAGGTAATATAGCAGTGGTGGGTAACATTAATAAATACGGACTGCTGGCTGACGATTATGGGAATGAACAATAGGAGCGAGTACAACTGACAGAGTAAATACTTGGGCAATTTGTATTCCAGCCAATTTGAACAAATTCATCGAGGAATAAAAATTGACCATGTCCAGAGGTAAATGACTAATATATGTGACTAAGACGTTCGTTTTGGTTAGCAAATAAAAAATCAGTGGACAGAAAAGGAGATTCTAAAACGCAATAGAAAAAAGGAGTGTTGTAGATCAAGGTGGACCAATTTAATGGTTACATGAGAAATCACGGATGAGAAGATCCTAGATGTGAGGTAAGTTGCTCAACGATATCGGTCCACTAAGGTTGTGCCGTCAGTAATAGATTCATATTAATCGTACAGGAACGCGGAGCTCAAACGCATGGAACCCGACTAGTTAATAGATAAGCTACTTGCCTCAAGCGGCATTGGATTCATTTTGTAGAAAAGTAGGCACAACGCATCATCTGTAGAGAGTTAGTATATAAACAAACTGGTAAGGAAGAAATACAGACCTCGATGAGGAAATGCTGTATAATAATAATAATGGTAAGTTAAATGATAGATGAGACTAGGCCGTGAGTGGGAGTTAACCAAGGAAACTGAGAAGTAGTAT

>s2602_CH_30_1998.3
 AATTGCGCTGATTGGTCAGTGTTATGGTTCTCTTACGATGAACAATATCAGGTACATCGGGTGGCAGCCAATTAATTTAACTGTAAAACTCCAGCCACGGCGTGGCTAGATATCCAGATTATAAGCGTAAAGATTAGCAGGCACAGACGCCGTAGCACTCTGGGAATATGAGGGTCAGTAGTGTGCTGGGATAGAACGATCAGGCCGTAGGTTAAGAGTCTGTAATAACGGTATGCAAATTGTGTAAAAATCTACCAAAGACTGGAGAGATATCCGGTTTTTCGAGTAAAGACAGGAAATCCACAACCAATTGCAACGGTATATGGTCTGGGAAAAACAGGTAATATAGCAGTGGTGGGTAACATTAATAAATACGGACTGCTGGCTGACGATTATGGGAATGAACAATAGGAGCAAGTACAACTGACAGAGTAAACACTTGGGCAATTTGTATTCCAGCCAATTTGAACAAATTCATCGAGGAATAAAAATTGACCATGTCCAGAGGTAAATGACTAATATATGTGACTAAGACGTTCGTTTTGGTTAGCAAATAAAAAATCAGTGGACAGAAAAGGAGATTCTAAAACGCAATAGAAAAAAGGAGTGTTGTAGATCAAGGTGGACCAATTTAATGGTTACATGAGAAATCACGGATGAGAAGATCCTAGATGTGAGGTAAGTTGCTCAACGATATCGGTCCACTAAGGTTGTGCCGTCAGTAATAGATTCATATTAATCGTATAGGAACGCGGAGCTCAAACGCATGGAACCCGACTAGTTAATAGATAAGCTACTTGCCTCAAGCGGCATTGGATTCATTTTGTAGAAAAGTAGGCACAACGCATCATCTGTAGAGAGTTAGTATATAAACAAACTGGTAAGGAAGAAATGCAGACCTCTATGAGGAAATGCTGTATAATAATAATAATGGTAAGTTAAATGATAGATGAGACTAGGCCGTGAGTGGGAGTTAACCAAGGAAACTGAGAAGTAGTAT

>s2199_CH_20_2004.78
 AATTGCGCTGATTGGTCAGTGTTATGGTTCTCTTACGATGAACAATATCGGGTATATCGGGTGGCAGCCAACTAATTTAACTGTAAAACTCCAGCCACGGCGTGGCTAGATATCCAGATTATAAGCGTAAAGATTAGCAGGCACAAACGCCGTAGCACTCTGGGAATATAAGACTTAATAGTGTGATGGGATAGGACGATCAGGCCGTAGGTTAAGAGTCTGTAATAACGGTATGCAAATTGTGTAAAAATCTACCAAAGACTGGAGAGATATCCGGTTTCTCGAGTAAAGACAGGAAATCCACAACCAATTGCAACGGTATATGGTCTGGTAAAGACAGATAATATAGCAGTGGTGGGTAACATTAATAAATACGGACTGCTGGCTGACGATTTTGGGGATGAACAATAGGAGCGAGTACAACTGACAGAGTAAATACTTGGGCAATTTGTATTCCAGCCAATTTAAACAAATTCATCGAGGAATAAAAATTGACCATGTTCAGAGGTAAATGACTAATATATGTGACTAAGACGTTCGTTTTGGTTAGCAAATAAAAAATCAGTGGACAGAAAAGGAGATTCTAAAACGCGATAGAAAAAAGGAGTGTTGTAGATCAAGGTGGACCAATTTAATGGTTACATGAGAAACCACGGATGAGAAGATCCTAGATGTGAGGTAAGTTGCTCAACGATATCGGTCCACTAAGGTTGTACCGTCAGTAATAGATTTATATTAATCGTACAGGAACGCGGAGCTCAAACGCATGGAACCCGACTAGTTGATAGATAAGCTACTTGCCTCAAGCGGCATTGGATTCATTTTGTAAAAAAGTAGACACAACGCATCATCTGTAGAGAGTCAGTATATAAACAAACTGGTAAGGAAAAAATACAGACCTCAAGGAGGAAATGCTGTGTAATAATAATAATGGTAAGTTAAATGGTAGATGAGACTGGGCCGTGAGTGGGAGTTAACCAAGAAAACTGGGAAGTAGTAT

>s2671_CH_30_2004.65
 AACTGCGCTGATTGGTCAGTGTTATGGTTCTCTTACGATGAACAATATCCGGTACATCGGGCGGCAGCCAACTAATCTAACTGTAAAACTCCAGCCACGGCGTGGCTAGATATCCAGATTATAAACGTAAAGATTAGCAGGCACAAATGCCATAGCACTCTGGGAATATGAGACTTAATAGTGTGATGGGATAGAACGATCAGGCCGTAGGTTAAGAGTCTGTAATAACGGTATGCAAGTTGTGTAAAAATCTACCAAAGACTGGAGAGATATCCGGTTTTTTGAGTAAAGACAGGAAATCCACAGCCAATTGCAACGGTATATGGTCTGGGAAAGACAGGTAATATAGCAGTGGTGGGTAACATCAATAAACACGGACTGCTGGCTGACGATTATGGGAATGAATAATAGGAGCAAGTACAACTGACAGAGTAAATACTTGGGCAGTTGGTATTCCAGATAATTTGAACAAATTCATCGAAGAATAAAAATTGACCATGTCCAGAGGTAAATGACTAATATATGTGACTAAGACATTCGTTTTGGTTAGCAAATAAAAGATCAGTGGACAGAAAAGGAGATTCTAAAACACAATAGATAAAAGGAGTGTTGTAGATTAAGGTGGACCAATTTAATGGTTACATGAGAAATCACGGATGAGAAGATCCTAGATGTGAGGTAAGTTGCTCAACGATATCAGTCCACTAGGGTTGTGACGTCAGTAATAGATTTATATTAATCGTACAGGAACGCGGAGCTCAAACGCATGGAACCCGACTAGTTAATAGATAAGCTACTTGCCTCAGGCGGCATTGGATTCATTTTGTAAAAAAGTAGACACAACGCATCATCTGTAGGGAGTTGGTATATAAACAAACTGATAAGGAAGAAATATAGACGTCAGTGAGGAAATGCTGTATAATAATAATAATGGTAAGTTAAATGATAGATGAGACTAGACCGTGAGTGGGAGTTAACCAAGGAAACTGGGAAATAGTAT
