# Supplementary material for: Detection of HIV transmission clusters from phylogenetic trees using a multi-state birth–death model
Source: J R Soc Interface. 2018 Sep 5;15(146):20180512. doi: 10.1098/rsif.2018.0512 (PMC6170769; doi:10.1098/rsif.2018.0512)
Supplement: Data files [file rsif20180512si003.tar › data_files/Rasmussen_data/SHC_MSM_pol_CH_subEpiTree581.tre]

((((((s734_CH_10_1997.26:10.164168083087723,s384_CH_10_2002.5:15.404168083087733):0.5890302187546261,(s68_CH_10_1995.72:6.40440765001091,(s17_CH_10_1995.83:4.572777979368713,s538_CH_10_1996.83:5.572777979368713):1.9416296706420972):2.808790651831476):4.8325741078548,s2041_CH_20_1996.02:14.34577240969714):4.020358407288782,((((s2499_CH_30_1999.27:3.224962270812597,s2558_CH_30_1996.86:0.814962270812515):12.371482615915845,s80_CH_10_1995.95:12.276444886728505):3.118289675756415,(s227_CH_10_1996.12:14.813442603306001,(((((((s479_CH_10_1995.92:4.565232150797172,((s832_CH_10_2006.75:8.303515729683738,s1292_CH_10_2006.1:7.653515729683647):1.4546299309572497,(s711_CH_10_2000.43:1.7894955694823516,s2291_CH_20_2005.37:6.729495569482179):1.6486500911587):5.637086490156111):5.022180729395579,s345_CH_10_2001.35:15.017412880192587):3.9532503280198164,((s467_CH_10_1996.52:11.27754248051896,(s2099_CH_20_1996.01:9.397781807697957,(s2613_CH_30_1999.16:8.767860175463227,(s2056_CH_20_1998.42:4.13094960303966,s2194_CH_20_1999.41:5.120949603039669):3.8969105724235575):3.779921632234821):1.3697606728210125):2.7047135836168827,(s2081_CH_20_1995.22:10.690402728562255,(((s2080_CH_20_1996.24:2.55755073874424,s2101_CH_20_1997.04:3.3575507387441945):8.608877663754544,((s2073_CH_20_1997.25:10.571045522248877,(s1683_CH_10_2007.36:20.295996517425166,s2107_CH_20_1995.83:8.765996517425194):0.3850490048236104):0.31818418132728965,s2106_CH_20_1996.01:9.649229703576157):1.2871986989226087):0.2575176524325613,(s2049_CH_20_1997.71:10.44791450373808,(((s1167_CH_10_2009.16:14.868885265083385,s2174_CH_20_1997.27:2.978885265083285):2.2691126777859125,s2159_CH_20_1996.85:4.827997942869125):0.6604560738394376,(s430_CH_10_1995.95:2.955353038550882,(s730_CH_10_2002.02:5.162907849858939,(s1495_CH_10_2004.19:4.706031867793529,(s728_CH_10_2000.08:0.13202121641160858,s2208_CH_20_2000.09:0.14202121641159948):0.464010651381793):2.6268759820654832):3.862445188691879):1.6331009781578167):4.09946048702939):2.4460315511932933):0.2864566736308909):1.9918533355736336):0.1584071440766337):0.021819515434160053,s2043_CH_20_1995.72:13.362482723646682):0.3212494638418555,(s2487_CH_30_2010.38:28.007533058958337,(((s1713_CH_10_2008.37:5.117704955573034,((s1027_CH_10_2006.81:0.8342425905985396,s1970_CH_10_2011.51:5.534242590598585):2.655266212652772,(s1306_CH_10_2005.03:1.1306950087103669,(s1768_CH_10_2009.36:2.1693913782357033,s1793_CH_10_2009.33:2.1393913782357306):3.291303630474591):0.5788137945409719):0.06819615232177689):3.1423419377016497,((s1461_CH_10_2003.95:0.3634200240399714,s1597_CH_10_2007.46:3.8734200240399623):2.0297033530170125,s4328_CH_10_2011.78:10.223123377056911):1.4469235162178542):16.29097645846989,(s2456_CH_30_1996.17:6.931557739782846,s2047_CH_20_1995.96:6.72155773978281):5.419465611961908):1.446509707213547):0.3361991285302821):0.1794028609852063,(((((s2579_CH_30_1998.38:6.241307104425296,s617_CH_10_1997.46:5.321307104425223):0.4072808100100964,s2525_CH_30_2002.92:11.188587914435356):1.0383409487296795,(s2055_CH_20_1997.27:4.819083235360836,s2197_CH_20_1999.52:7.069083235360836):1.7578456278041088):3.8586216112537493,s2156_CH_20_1996.75:9.915550474418712):0.4882675467112172,s361_CH_10_1997.05:10.703818021129884):4.4893170273437875):0.11972410293784463,((((s2137_CH_20_1995.78:9.39753982305205,(s2270_CH_20_2005.08:16.40002710373123,(s2136_CH_20_1995.61:2.1626854443575922,s2151_CH_20_1997.25:3.8026854443576923):4.76734165937361):2.2975127193207747):4.032681632710741,s86_CH_10_1997.41:15.0602214557629):0.08680558341420763,((s2190_CH_20_1997.5:11.722436070680427,(s3_CH_10_1995.78:5.073057502001504,s717_CH_10_1998.87:8.163057502001422):4.929378568678896):2.4742515084400445,(s244_CH_10_1996.64:8.702922488273181,s463_CH_10_1995.9:7.962922488273172):4.63376509084739):1.040339460056554):0.30139919686329364,(((s2163_CH_20_1997.3:13.398420093086713,(s209_CH_10_2003.86:16.789330590437828,s2113_CH_20_2001.56:14.489330590437874):3.1690895026488306):1.5872400525117456,s2168_CH_20_1997.1:14.785660145598413):0.3023037526201584,(((s634_CH_10_2001.91:8.948495925596038,(((s2261_CH_20_2004.61:2.7245350348374036,s2386_CH_20_2007.21:5.32453503483754):0.5539834054673918,((s1160_CH_10_2009.76:0.4769655228352061,s4360_CH_10_2009.82:0.5369655228351515):7.623029736506243,(s1133_CH_10_2010.45:7.311865599664582,s1849_CH_10_2010.4:7.2618655996646275):1.478129659676922):0.3285231809634368):0.8190197117871598,((s1651_CH_10_2007.84:4.8145372355555605,s1502_CH_10_2004.67:1.644537235555715):0.7545828248530029,((s1736_CH_10_2008.69:4.979628071503193,((s1843_CH_10_2010.19:5.188104790773176,s1023_CH_10_2006.68:1.678104790773185):0.4208458022437238,s1155_CH_10_2009.65:5.068950593016936):0.870677478486293):0.30609193384510647,(s1556_CH_10_2006.34:2.141661790497956,s1543_CH_10_2005.79:1.5916617904980015):0.7940582148502067):1.1334000550604006):1.75841809168341):7.550957773503901):6.130638058318734,(s2096_CH_20_1999.32:4.2114340005239015,s2181_CH_20_1997.36:2.251434000523865):8.277699983390725):4.650709892556883,s2253_CH_20_2004.3:22.119843876471528):0.1681200217470895):0.05046233782165643):0.2244329153712421):0.43058345189454883):0.751291959178765):1.6401813648190853,(((((s1763_CH_10_2003.68:16.549472204119315,s165_CH_10_2011.3:24.169472204119206):0.27156650746370303,s184_CH_10_2005.93:19.071038711583018):5.448906169792377,(((s4418_CH_10_2013.56:21.544493735718216,(s379_CH_10_1996.44:3.325548828028815,(s665_CH_10_1999.01:2.4453744776085244,(s968_CH_10_2007.1:7.253960097233842,s1486_CH_10_2004.11:4.2639600972338325):3.281414380374601):3.4501743504202267):1.0989449076895106):6.803687756724109,(s366_CH_10_1996.22:2.0804579375535504,s860_CH_10_2002.3:8.160457937553478):8.927723554888857):1.3155180044676165,s780_CH_10_2000.55:16.65369949690995):2.4862453844653345):0.20354381994872028,s67_CH_10_1998.63:17.42348870132416):1.2773472873869949,(s1148_CH_10_2009.42:27.06820322724369,s2458_CH_30_1994.97:12.618203227243644):2.4226327614674297):1.0140799385929142):1.2612148896819804):3.457636589949246,(((((((s444_CH_10_1996.12:1.8804198324690446,s1441_CH_10_2002.57:8.33041983246909):7.32916018637345,s2490_CH_30_1996.5:9.589580018842604):1.8599933401824913,s2531_CH_30_1997.81:12.75957335902504):3.080096106738747,((s2567_CH_30_1996.28:5.513746250999848,s2475_CH_30_1995.1:4.333746250999784):8.610116737962151,s2575_CH_30_1996.83:14.673862988961954):0.18580647680181528):0.18078558173282389,(s800_CH_10_2002.12:19.41945934753325,(s107_CH_10_1995.85:10.521104945757788,(((s359_CH_10_1996.89:4.6345972765850725,(s110_CH_10_1997.59:2.42837860318701,s544_CH_10_1997.21:2.0483786031871283):2.9062186733978805):3.6654311637128636,(s426_CH_10_1996.21:0.49190151609136024,(s973_CH_10_2006.62:5.677490432841868,s1585_CH_10_2007.23:6.287490432841995):5.224411083249347):7.128126924206512):1.2671711261046958,s245_CH_10_1998.2:10.877199566402577):1.993905379355347):2.628354401775482):0.9109956999633049):0.23434793776231544,(s2524_CH_30_1994.92:10.193799752977842,(s2179_CH_20_2003.32:6.942718345360788,s2574_CH_30_1998.72:2.342718345360879):11.651081407616918):3.171003232281212):2.568267688337336,(((((s629_CH_10_1998.15:11.66432627134099,(((s278_CH_10_1996.07:4.383840367475983,s2477_CH_30_1995.21:3.523840367476083):3.0126062700836727,s550_CH_10_1998.42:9.746446637559792):1.8499779781067645,((s335_CH_10_1995.53:0.4084292031959329,s459_CH_10_1996.63:1.5084292031960693):1.8581611743724338,(s1728_CH_10_2008.58:1.262816335853004,s1773_CH_10_2009.03:1.7128163358530495):14.053774041715318):6.43983423809809):0.33790165567441477):1.355502528189163,s181_CH_10_1996.04:10.909828799530025):2.8205513189423073,(s2457_CH_30_1998.07:14.755355475261446,((s144_CH_10_1996.02:9.349938204877066,s103_CH_10_1996.16:9.489938204877166):0.6550333482446682,s208_CH_10_1996.5:10.484971553121753):2.700383922139757):1.0050246432108594):0.4334508440736897,s510_CH_10_1996.03:14.153830962546031):0.47878407482232177,((((((s365_CH_10_1997.14:11.25886056302297,s707_CH_10_2000.2:14.318860563022916):0.8488098828498032,((s560_CH_10_2006.04:19.336361751643864,(((((s252_CH_10_1996.03:4.032366302299614,((((((s1547_CH_10_2005.84:0.70633265170345,s1569_CH_10_2005.57:0.43633265170346824):2.700288625172183,s1470_CH_10_2004.32:1.8866212768756512):0.9615467822121868,(s893_CH_10_2004.31:1.5338156686309379,s758_CH_10_2006.07:3.293815668630929):1.3043523904569092):1.133499764127036,(s1052_CH_10_2007.93:1.8012639926773364,s1122_CH_10_2007.9:1.7712639926773637):5.790403830537665):0.33077758152855985,s1311_CH_10_2005.38:5.3724454047436065):6.4172963181101235,(s1870_CH_10_2009.97:8.991004529094695,((s1755_CH_10_2008.94:0.05437591217050386,(s4320_CH_10_2012.16:1.0308788593913825,s4321_CH_10_2012.19:1.0608788593913552):2.2434970527791487):5.5565753327309855,(s358_CH_10_2005.58:0.8927543200351611,s1791_CH_10_2008.88:4.192754320035343):1.358196924866201):2.3500532841932333):7.388737193758953):1.5926245794460208):0.4651524100927311,(s2690_CH_30_2005.66:6.314075015381842,s2718_CH_30_2007.42:8.074075015381833):7.813443697010612):4.117372513496072,s654_CH_10_1998.42:11.004891225888517):0.28892862100816075,s136_CH_10_1997.02:9.893819846896587):0.11849945673625939,s2534_CH_30_1996.33:9.322319303632792):0.3040424480110353):1.3766226158844859,s221_CH_10_1996.41:11.082984367528468):0.29468607834428795):0.8548350808739897,(s519_CH_10_1996.22:8.373599209769367,s460_CH_10_2002.91:15.063599209769421):3.668906316977324):1.824697696702188,((s1424_CH_10_2004.23:18.82429658203567,((((s4354_CH_10_2013.9:19.318874979612985,s474_CH_10_1995.6:1.0188749796128036):2.4336511908158585,(s408_CH_10_1995.68:1.5606434252550443,s551_CH_10_1997.61:3.4906434252548806):1.9718827451737724):2.187099410236989,((s1254_CH_10_1999.82:0.48591280927180414,s1505_CH_10_2004.87:5.535912809271759):6.5225333496488656,(s1253_CH_10_1999.8:5.586363631026231,s1404_CH_10_2002.35:8.136363631026185):1.402082527894457):2.851179421745009):2.782004716746922,s154_CH_10_2000.41:13.231630297412746):1.7726662846229893):0.6503003320324403,(s249_CH_10_2005.2:18.67719214749985,((s2512_CH_30_1994.92:0.7758247391485895,s2789_CH_30_2011.91:17.7658247391486):6.986962497567909,((s38_CH_10_1996.81:3.3378496227295713,s749_CH_10_1997.92:4.447849622729699):4.410471620202166,(s297_CH_10_1995.79:6.121143041783231,(s2566_CH_30_2003.09:11.936360117513349,((((s775_CH_10_2004.07:0.060577127959488664,s4269_CH_10_2010.64:6.630577127959652):3.842293953803461,s1771_CH_10_2007.62:7.452871081762904):0.3522138464007174,s1379_CH_10_2002.65:2.8350849281638215):4.729100255269886,(s703_CH_10_1999.84:2.0968447797813674,(s1321_CH_10_2001.2:1.1941916735989988,s1343_CH_10_2000.87:0.8641916735988442):2.262653106182496):2.6573404036521673):3.932174934079814):1.4847829242698367):0.6071782011485247):1.9044659937846333):0.6344049107833776):1.7674047665682906):2.402606309380758):0.022412663854687764,((s342_CH_10_1996.56:3.3008878598529385,s1227_CH_10_1998.65:5.390887859853084):4.511180105779335,s2481_CH_30_1996.16:7.41206796563241):6.417547921671211):0.19918800052268892,((s222_CH_10_1997.79:4.114994999821988,s394_CH_10_1995.51:1.8349949998220154):0.5260221666591782,s316_CH_10_1995.61:2.4610171664811027):11.017786721345026):0.7338111495421522):2.410455636227937):4.790696733338869):0.9652746800811229,((s2474_CH_30_1996.23:10.067159891521534,((((s2218_CH_20_2004.47:8.548043828003028,s2217_CH_20_2009.13:13.20804382800311):4.918621666962203,s2509_CH_30_1994.93:3.926665494965267):4.639202790169527,(s2590_CH_30_1997.95:6.4503189658230475,s2602_CH_30_1998.3:6.800318965822957):5.135549319311728):0.10328934184139271,s2199_CH_20_2004.78:18.519157626976096):0.09800226454539285):4.602878649298582,s2671_CH_30_2004.65:23.09003854082019):8.329003546196212);
