# Supplementary material for: Detection of HIV transmission clusters from phylogenetic trees using a multi-state birth–death model
Source: J R Soc Interface. 2018 Sep 5;15(146):20180512. doi: 10.1098/rsif.2018.0512 (PMC6170769; doi:10.1098/rsif.2018.0512)
Supplement: Data files [file rsif20180512si003.tar › data_files/README.txt]

This folder contains the data used in our article. It is divided in the following subfolders:
- cluster_inference_data contains the results of the analysis performed on the dataset from Villandre et al., including the quality of the cluster reconstruction and the analysis of peak ranges.
- parameter_inference_data contains the datasets used in the parameter inference analysis and a summary of the results for each dataset
- Rasmussen_data contains the tree obtained from Rasmussen et al. and used in our real data analysis, as well as the simulated alignment and the results of MSBD inference on that tree.
- performance_data contains a summary of the likelihood values and CPU times obtained when evaluating the performance of the 'fast' inference, as well as the runtimes of the full inferences on ABC networks
- Villandre_data contains the data from Villandre et al. used to plot the performance of cutpoint-based methods. The full simulation dataset can be obtained as part of the supplementary material of that article.
